# Supplementary material for: 1-(2-Chloro­acet­yl)-3-methyl-2,6-diphenyl­piperidin-4-one
Source: Acta Crystallogr Sect E Struct Rep Online. 2009 Nov 4;65(Pt 12):o2985. doi: 10.1107/S1600536809045358 (PMC2971901; doi:10.1107/S1600536809045358)
Supplement: Supplementary file 1 [file e-65-o2985-sup1.cif]

##############################################################################
###                                                                        ###
###        Electronic paper (Acta Crystallographica Section E)             ###
###                                                                        ###
##############################################################################
#                                                                            #
# This CIF contains the data in a paper accepted for publication in Acta     #
# Crystallographica Section E. It conforms to the requirements of Notes      #
# for Authors for Section E, and has been peer reviewed under the auspices   #
# of the IUCr Commission on Journals.                                        #
#                                                                            #
# Full details of the Crystallographic Information File format               #
# are given in the paper "The Crystallographic Information File (CIF):       #
# a New Standard Archive File for Crystallography" by S. R. Hall, F. H.      #
# Allen and I. D. Brown [Acta Cryst. (1991), A47, 655-685].                  #
#                                                                            #
# The current version of the core CIF dictionary is obtainable from          #
# ftp://ftp.iucr.org/pub/cif_core.dic. The current version number is 2.4.    #
#                                                                            #
# Software is freely available for graphical display of the structure(s) in  #
# this CIF.  For information consult the CIF home page http://www.iucr.org/  #
# cif/home.html                                                              #
#                                                                            #
# This file may be used for bona fide research purposes within the           #
# scientific community so long as proper attribution is given to the journal # 
# article from which it was obtained.                                        #
#                                                                            #
##############################################################################
                                             
data_global
_audit_creation_method     SHELXL-97
_journal_date_recd_electronic     2009-10-27
_journal_date_accepted     2009-10-29
_journal_name_full     'Acta Crystallographica, Section E'
_journal_year     2009
_journal_volume     65
_journal_issue     12
_journal_page_first     o2985
_journal_page_last     o2985
_journal_paper_category     QO
_journal_coeditor_code     CI2956
_publ_contact_author
;
     Dr. Seik Weng Ng
     Department of Chemistry
     University of Malaya
     50603 Kuala Lumpur
     Malaysia
;
_publ_contact_author_email     seikweng@um.edu.my
_publ_contact_author_fax     '03 7967 4193'
_publ_contact_author_phone     '03 7967 6778'
_publ_section_title
;
1-(2-Chloroacetyl)-3-methyl-2,6-diphenylpiperidin-4-one
;
loop_
    _publ_author_name
    _publ_author_address
    'Khan, F. Nawaz'
;
Chemistry Division
School of Science and Humanities
VIT University
Vellore 632 014, Tamil Nadu
India
;
    'Nithya, P.'
;
Chemistry Division
School of Science and Humanities
VIT University
Vellore 632 014, Tamil Nadu
India
;
    'Krishna Kumar, V.'
;
Chemistry Division
School of Science and Humanities
VIT University
Vellore 632 014, Tamil Nadu
India
;
    'Hathwar, Venkatesha R.'
;
Solid State and Structural Chemistry Unit
Indian Institute of Science
Bangalore 560 012, Karnataka
India
;
    'Ng, Seik Weng'
;
Department of Chemistry
University of Malaya
50603 Kuala Lumpur
Malaysia
;
data_I
_audit_creation_method     SHELXL-97
_chemical_name_systematic
;
1-(2-Chloroacetyl)-3-methyl-2,6-diphenylpiperidin-4-one
;
_chemical_name_common     ?
_chemical_formula_moiety     'C20 H20 Cl N O2'
_chemical_formula_sum     'C20 H20 Cl N O2'
_chemical_formula_iupac     'C20 H20 Cl N O2'
_chemical_formula_weight     341.82
_chemical_melting_point     ?
_symmetry_cell_setting     Monoclinic
_symmetry_space_group_name_H-M     'C c'
_symmetry_space_group_name_Hall     'C -2yc'
loop_
    _symmetry_equiv_pos_as_xyz
    'x, y, z'
    'x, -y, z+1/2'
    'x+1/2, y+1/2, z'
    'x+1/2, -y+1/2, z+1/2'
_cell_length_a     31.026(6)
_cell_length_b     12.417(2)
_cell_length_c     9.3209(17)
_cell_angle_alpha     90.00
_cell_angle_beta     101.423(4)
_cell_angle_gamma     90.00
_cell_volume     3519.8(11)
_cell_formula_units_Z     8
_cell_measurement_reflns_used     1325
_cell_measurement_theta_min     3.0
_cell_measurement_theta_max     20.7
_cell_measurement_temperature     290(2)
_exptl_crystal_description     Block
_exptl_crystal_colour     Colourless
_exptl_crystal_size_max     0.25
_exptl_crystal_size_mid     0.23
_exptl_crystal_size_min     0.20
_exptl_crystal_density_diffrn     1.290
_exptl_crystal_density_meas     ?
_exptl_crystal_density_method     'not measured'
_exptl_crystal_F_000     1440
_exptl_absorpt_coefficient_mu     0.228
_exptl_absorpt_correction_type     multi-scan
_exptl_absorpt_process_details     '(SADABS; Sheldrick, 1996)'
_exptl_absorpt_correction_T_min     0.9451
_exptl_absorpt_correction_T_max     0.9557
_diffrn_ambient_temperature     290(2)
_diffrn_radiation_type     MoK\a
_diffrn_radiation_wavelength     0.71073
_diffrn_radiation_source     'fine-focus sealed tube'
_diffrn_radiation_monochromator     graphite
_diffrn_measurement_device_type     'Bruker SMART CCD area-detector'
_diffrn_measurement_method     '\f and \w'
_diffrn_detector_area_resol_mean     ?
_diffrn_reflns_number     14797
_diffrn_reflns_av_R_equivalents     0.0358
_diffrn_reflns_av_sigmaI/netI     0.0567
_diffrn_reflns_theta_min     1.77
_diffrn_reflns_theta_max     27.50
_diffrn_reflns_theta_full     27.50
_diffrn_measured_fraction_theta_max     0.992
_diffrn_measured_fraction_theta_full     0.992
_diffrn_reflns_limit_h_min     -38
_diffrn_reflns_limit_h_max     40
_diffrn_reflns_limit_k_min     -16
_diffrn_reflns_limit_k_max     16
_diffrn_reflns_limit_l_min     -11
_diffrn_reflns_limit_l_max     12
_diffrn_standards_number     0
_diffrn_standards_interval_count     .
_diffrn_standards_interval_time     .
_diffrn_standards_decay_%     ?
_reflns_number_total     7013
_reflns_number_gt     4933
_reflns_threshold_expression     I>2\s(I)
_refine_ls_structure_factor_coef     Fsqd
_refine_ls_matrix_type     full
_refine_ls_R_factor_all     0.0830
_refine_ls_R_factor_gt     0.0514
_refine_ls_wR_factor_gt     0.0836
_refine_ls_wR_factor_ref     0.0943
_refine_ls_goodness_of_fit_ref     1.051
_refine_ls_restrained_S_all     1.051
_refine_ls_number_reflns     7013
_refine_ls_number_parameters     435
_refine_ls_number_restraints     2
_refine_ls_hydrogen_treatment     constr
_refine_ls_weighting_scheme     calc
_refine_ls_weighting_details
                 'calc w=1/[\s^2^(Fo^2^)+(0.0334P)^2^] where P=(Fo^2^+2Fc^2^)/3'
_atom_sites_solution_hydrogens     geom
_atom_sites_solution_primary     direct
_atom_sites_solution_secondary     difmap
_refine_ls_shift/su_max     0.001
_refine_ls_shift/su_mean     0.000
_refine_diff_density_max     0.305
_refine_diff_density_min     -0.135
_refine_ls_extinction_method     none
_refine_ls_extinction_coef     ?
_refine_ls_abs_structure_details     'Flack (1983), 3002 Friedel pairs'
_refine_ls_abs_structure_Flack     0.04(5)
loop_
    _atom_type_symbol
    _atom_type_description
    _atom_type_scat_dispersion_real
    _atom_type_scat_dispersion_imag
    _atom_type_scat_source
    'C' 'C' 0.0033 0.0016
                         'International Tables Vol C Tables 4.2.6.8 and 6.1.1.4'
    'H' 'H' 0.0000 0.0000
                         'International Tables Vol C Tables 4.2.6.8 and 6.1.1.4'
    'N' 'N' 0.0061 0.0033
                         'International Tables Vol C Tables 4.2.6.8 and 6.1.1.4'
    'O' 'O' 0.0106 0.0060
                         'International Tables Vol C Tables 4.2.6.8 and 6.1.1.4'
    'Cl' 'Cl' 0.1484 0.1585
                         'International Tables Vol C Tables 4.2.6.8 and 6.1.1.4'
_computing_data_collection     'SMART (Bruker, 2004)'
_computing_cell_refinement     'SAINT (Bruker, 2004)'
_computing_data_reduction     'SAINT (Bruker, 2004)'
_computing_structure_solution     'SHELXS97 (Sheldrick, 2008)'
_computing_structure_refinement     'SHELXL97 (Sheldrick, 2008)'
_computing_molecular_graphics     'X-SEED (Barbour, 2001)'
_computing_publication_material     'publCIF (Westrip, 2009)'
loop_
    _atom_site_type_symbol
    _atom_site_label
    _atom_site_fract_x
    _atom_site_fract_y
    _atom_site_fract_z
    _atom_site_U_iso_or_equiv
    _atom_site_adp_type
    _atom_site_calc_flag
    _atom_site_refinement_flags
    _atom_site_occupancy
    _atom_site_disorder_assembly
    _atom_site_disorder_group
    Cl Cl1 0.50000(3) 0.64105(6) 0.50836(9) 0.0634(2) Uani d . 1 . .
    Cl Cl2 0.41803(3) 0.49823(7) 0.15694(9) 0.0608(2) Uani d . 1 . .
    O O1 0.63439(8) 0.1780(2) 0.3091(3) 0.0758(7) Uani d . 1 . .
    O O2 0.57673(8) 0.53213(18) 0.6705(3) 0.0685(7) Uani d . 1 . .
    O O3 0.22780(8) 0.6049(2) 0.4959(3) 0.0728(7) Uani d . 1 . .
    O O4 0.32828(7) 0.55176(18) 0.0346(2) 0.0622(6) Uani d . 1 . .
    N N1 0.57108(8) 0.3715(2) 0.5510(2) 0.0430(6) Uani d . 1 . .
    N N2 0.30973(8) 0.64746(17) 0.2214(2) 0.0405(6) Uani d . 1 . .
    C C1 0.61735(10) 0.2246(3) 0.3972(3) 0.0510(8) Uani d . 1 . .
    C C2 0.63947(11) 0.3156(3) 0.4873(4) 0.0598(9) Uani d . 1 . .
    H H2A 0.6395 0.3782 0.4251 0.072 Uiso calc R 1 . .
    H H2B 0.6698 0.2961 0.5258 0.072 Uiso calc R 1 . .
    C C3 0.61746(10) 0.3449(3) 0.6139(3) 0.0501(8) Uani d . 1 . .
    H H3 0.6313 0.4118 0.6560 0.060 Uiso calc R 1 . .
    C C4 0.54533(10) 0.2968(2) 0.4414(3) 0.0422(7) Uani d . 1 . .
    H H4 0.5391 0.3344 0.3471 0.051 Uiso calc R 1 . .
    C C5 0.57193(10) 0.1944(2) 0.4222(3) 0.0470(8) Uani d . 1 . .
    H H5 0.5761 0.1545 0.5146 0.056 Uiso calc R 1 . .
    C C6 0.62226(10) 0.2644(3) 0.7379(3) 0.0472(8) Uani d . 1 . .
    C C7 0.64743(11) 0.1717(3) 0.7463(4) 0.0602(9) Uani d . 1 . .
    H H7 0.6631 0.1574 0.6730 0.072 Uiso calc R 1 . .
    C C8 0.64984(12) 0.1004(3) 0.8605(4) 0.0675(10) Uani d . 1 . .
    H H8 0.6670 0.0388 0.8640 0.081 Uiso calc R 1 . .
    C C9 0.62698(13) 0.1204(3) 0.9686(4) 0.0695(10) Uani d . 1 . .
    H H9 0.6279 0.0713 1.0446 0.083 Uiso calc R 1 . .
    C C10 0.60264(12) 0.2128(3) 0.9652(4) 0.0698(11) Uani d . 1 . .
    H H10 0.5875 0.2274 1.0397 0.084 Uiso calc R 1 . .
    C C11 0.60076(11) 0.2835(3) 0.8510(3) 0.0598(9) Uani d . 1 . .
    H H11 0.5844 0.3464 0.8501 0.072 Uiso calc R 1 . .
    C C12 0.50134(10) 0.2664(2) 0.4800(3) 0.0443(7) Uani d . 1 . .
    C C13 0.49875(13) 0.2290(3) 0.6171(4) 0.0621(10) Uani d . 1 . .
    H H13 0.5242 0.2204 0.6880 0.074 Uiso calc R 1 . .
    C C14 0.45792(15) 0.2039(3) 0.6495(4) 0.0744(12) Uani d . 1 . .
    H H14 0.4562 0.1790 0.7423 0.089 Uiso calc R 1 . .
    C C15 0.42043(14) 0.2160(3) 0.5452(5) 0.0713(11) Uani d . 1 . .
    H H15 0.3932 0.1996 0.5672 0.086 Uiso calc R 1 . .
    C C16 0.42293(12) 0.2519(3) 0.4098(5) 0.0649(9) Uani d . 1 . .
    H H16 0.3974 0.2601 0.3392 0.078 Uiso calc R 1 . .
    C C17 0.46276(10) 0.2760(2) 0.3765(4) 0.0524(8) Uani d . 1 . .
    H H17 0.4640 0.2993 0.2826 0.063 Uiso calc R 1 . .
    C C18 0.55669(10) 0.4715(2) 0.5775(4) 0.0480(8) Uani d . 1 . .
    C C19 0.51356(11) 0.5052(2) 0.4795(4) 0.0570(9) Uani d . 1 . .
    H H19A 0.4902 0.4589 0.4985 0.068 Uiso calc R 1 . .
    H H19B 0.5158 0.4958 0.3780 0.068 Uiso calc R 1 . .
    C C20 0.54732(12) 0.1207(3) 0.3038(4) 0.0682(10) Uani d . 1 . .
    H H20A 0.5666 0.0647 0.2840 0.102 Uiso calc R 1 . .
    H H20B 0.5371 0.1616 0.2163 0.102 Uiso calc R 1 . .
    H H20C 0.5226 0.0893 0.3363 0.102 Uiso calc R 1 . .
    C C21 0.32251(10) 0.6907(2) 0.3728(3) 0.0411(7) Uani d . 1 . .
    H H21 0.3375 0.6327 0.4347 0.049 Uiso calc R 1 . .
    C C22 0.28172(11) 0.7229(3) 0.4345(3) 0.0492(8) Uani d . 1 . .
    H H22 0.2696 0.7884 0.3833 0.059 Uiso calc R 1 . .
    C C23 0.24657(10) 0.6372(3) 0.4037(4) 0.0510(8) Uani d . 1 . .
    C C24 0.23644(11) 0.5946(3) 0.2506(3) 0.0520(8) Uani d . 1 . .
    H H24A 0.2054 0.6053 0.2109 0.062 Uiso calc R 1 . .
    H H24B 0.2420 0.5177 0.2534 0.062 Uiso calc R 1 . .
    C C25 0.26308(10) 0.6470(2) 0.1472(3) 0.0446(7) Uani d . 1 . .
    H H25 0.2611 0.5977 0.0641 0.054 Uiso calc R 1 . .
    C C26 0.24783(10) 0.7553(2) 0.0823(3) 0.0470(8) Uani d . 1 . .
    C C27 0.21257(12) 0.8110(3) 0.1142(4) 0.0613(9) Uani d . 1 . .
    H H27 0.1970 0.7822 0.1806 0.074 Uiso calc R 1 . .
    C C28 0.20001(14) 0.9089(3) 0.0493(4) 0.0825(12) Uani d . 1 . .
    H H28 0.1762 0.9455 0.0730 0.099 Uiso calc R 1 . .
    C C29 0.22233(16) 0.9526(3) -0.0500(5) 0.0910(14) Uani d . 1 . .
    H H29 0.2141 1.0192 -0.0923 0.109 Uiso calc R 1 . .
    C C30 0.25681(15) 0.8972(4) -0.0860(4) 0.0827(12) Uani d . 1 . .
    H H30 0.2719 0.9256 -0.1543 0.099 Uiso calc R 1 . .
    C C31 0.26915(12) 0.7997(3) -0.0212(4) 0.0644(10) Uani d . 1 . .
    H H31 0.2924 0.7624 -0.0474 0.077 Uiso calc R 1 . .
    C C32 0.35415(10) 0.7850(2) 0.3844(3) 0.0427(7) Uani d . 1 . .
    C C33 0.39264(11) 0.7851(3) 0.4903(3) 0.0525(8) Uani d . 1 . .
    H H33 0.3992 0.7256 0.5513 0.063 Uiso calc R 1 . .
    C C34 0.42113(12) 0.8708(3) 0.5068(4) 0.0656(10) Uani d . 1 . .
    H H34 0.4466 0.8688 0.5787 0.079 Uiso calc R 1 . .
    C C35 0.41234(14) 0.9586(3) 0.4187(5) 0.0741(12) Uani d . 1 . .
    H H35 0.4318 1.0164 0.4298 0.089 Uiso calc R 1 . .
    C C36 0.37464(15) 0.9612(3) 0.3134(5) 0.0749(11) Uani d . 1 . .
    H H36 0.3686 1.0211 0.2528 0.090 Uiso calc R 1 . .
    C C37 0.34551(13) 0.8754(2) 0.2963(4) 0.0597(9) Uani d . 1 . .
    H H37 0.3199 0.8785 0.2249 0.072 Uiso calc R 1 . .
    C C38 0.33837(10) 0.5885(2) 0.1586(3) 0.0439(7) Uani d . 1 . .
    C C39 0.38335(10) 0.5695(3) 0.2533(3) 0.0506(8) Uani d . 1 . .
    H H39A 0.3802 0.5288 0.3395 0.061 Uiso calc R 1 . .
    H H39B 0.3967 0.6382 0.2856 0.061 Uiso calc R 1 . .
    C C40 0.29396(13) 0.7496(4) 0.5967(4) 0.0788(12) Uani d . 1 . .
    H H40A 0.3109 0.6916 0.6477 0.118 Uiso calc R 1 . .
    H H40B 0.2677 0.7594 0.6349 0.118 Uiso calc R 1 . .
    H H40C 0.3110 0.8146 0.6098 0.118 Uiso calc R 1 . .
loop_
    _atom_site_aniso_label
    _atom_site_aniso_U_11
    _atom_site_aniso_U_22
    _atom_site_aniso_U_33
    _atom_site_aniso_U_12
    _atom_site_aniso_U_13
    _atom_site_aniso_U_23
    Cl1 0.0701(6) 0.0429(4) 0.0813(6) 0.0046(4) 0.0246(5) 0.0002(4)
    Cl2 0.0606(5) 0.0579(5) 0.0667(5) 0.0203(4) 0.0193(4) -0.0063(4)
    O1 0.0668(16) 0.109(2) 0.0558(15) 0.0238(15) 0.0222(13) -0.0105(14)
    O2 0.0717(17) 0.0582(14) 0.0703(16) -0.0018(12) 0.0007(14) -0.0201(13)
    O3 0.0627(17) 0.100(2) 0.0621(16) -0.0086(14) 0.0277(14) 0.0125(14)
    O4 0.0593(15) 0.0758(15) 0.0515(15) 0.0092(12) 0.0109(12) -0.0225(13)
    N1 0.0408(15) 0.0484(15) 0.0405(15) 0.0006(12) 0.0094(12) -0.0013(11)
    N2 0.0452(15) 0.0410(13) 0.0375(15) 0.0034(12) 0.0134(13) -0.0056(11)
    C1 0.050(2) 0.068(2) 0.0367(18) 0.0147(17) 0.0124(16) 0.0043(16)
    C2 0.049(2) 0.075(2) 0.060(2) 0.0018(17) 0.0217(18) 0.0043(18)
    C3 0.0388(19) 0.0572(19) 0.055(2) -0.0025(15) 0.0105(16) -0.0061(16)
    C4 0.0461(18) 0.0433(17) 0.0394(18) 0.0002(14) 0.0137(15) 0.0031(13)
    C5 0.050(2) 0.0525(18) 0.0387(18) 0.0098(15) 0.0086(15) -0.0024(14)
    C6 0.0353(17) 0.061(2) 0.0430(19) 0.0040(15) 0.0025(15) -0.0085(15)
    C7 0.054(2) 0.076(2) 0.050(2) 0.0153(18) 0.0106(17) -0.0104(18)
    C8 0.069(3) 0.069(2) 0.060(2) 0.019(2) 0.002(2) -0.005(2)
    C9 0.065(3) 0.083(3) 0.055(2) 0.006(2) -0.003(2) 0.014(2)
    C10 0.056(2) 0.108(3) 0.046(2) 0.019(2) 0.0111(18) 0.009(2)
    C11 0.056(2) 0.076(2) 0.047(2) 0.0232(18) 0.0069(17) -0.0036(18)
    C12 0.0487(19) 0.0378(15) 0.049(2) -0.0010(14) 0.0154(17) -0.0046(14)
    C13 0.069(3) 0.072(2) 0.047(2) -0.0169(19) 0.0184(19) 0.0010(18)
    C14 0.099(3) 0.080(3) 0.053(2) -0.034(2) 0.037(3) -0.011(2)
    C15 0.069(3) 0.065(2) 0.091(3) -0.024(2) 0.044(3) -0.027(2)
    C16 0.051(2) 0.0567(19) 0.088(3) -0.0036(17) 0.018(2) -0.013(2)
    C17 0.049(2) 0.0485(18) 0.061(2) 0.0009(15) 0.0143(19) 0.0016(16)
    C18 0.051(2) 0.0435(18) 0.053(2) -0.0006(15) 0.0169(17) 0.0006(15)
    C19 0.061(2) 0.0439(17) 0.068(2) 0.0047(15) 0.0152(19) -0.0038(16)
    C20 0.075(3) 0.063(2) 0.066(2) 0.0087(19) 0.013(2) -0.0142(19)
    C21 0.0509(19) 0.0379(15) 0.0357(17) 0.0038(14) 0.0117(14) 0.0004(13)
    C22 0.055(2) 0.0528(19) 0.0436(19) 0.0015(16) 0.0183(16) -0.0069(15)
    C23 0.0430(19) 0.058(2) 0.055(2) 0.0062(16) 0.0172(17) 0.0040(17)
    C24 0.049(2) 0.0507(18) 0.058(2) -0.0066(15) 0.0133(17) -0.0029(16)
    C25 0.0441(19) 0.0495(18) 0.0411(18) -0.0006(14) 0.0105(15) -0.0066(15)
    C26 0.049(2) 0.0549(18) 0.0374(18) 0.0057(15) 0.0101(15) -0.0041(14)
    C27 0.056(2) 0.074(2) 0.057(2) 0.0151(18) 0.0185(18) 0.0047(19)
    C28 0.090(3) 0.081(3) 0.080(3) 0.041(2) 0.025(2) 0.004(2)
    C29 0.125(4) 0.069(3) 0.080(3) 0.035(3) 0.023(3) 0.020(2)
    C30 0.103(3) 0.088(3) 0.064(3) 0.015(3) 0.033(2) 0.022(2)
    C31 0.070(2) 0.072(2) 0.056(2) 0.0188(19) 0.0251(19) 0.0126(19)
    C32 0.054(2) 0.0362(16) 0.0416(18) 0.0032(14) 0.0196(16) -0.0060(13)
    C33 0.058(2) 0.0447(19) 0.055(2) 0.0006(16) 0.0115(18) -0.0064(15)
    C34 0.059(2) 0.057(2) 0.079(3) -0.0010(18) 0.009(2) -0.021(2)
    C35 0.071(3) 0.050(2) 0.108(3) -0.015(2) 0.034(3) -0.027(2)
    C36 0.093(3) 0.042(2) 0.097(3) -0.002(2) 0.034(3) 0.009(2)
    C37 0.069(2) 0.0425(18) 0.069(2) 0.0015(17) 0.0165(19) 0.0029(17)
    C38 0.047(2) 0.0411(16) 0.0456(19) 0.0016(14) 0.0133(16) -0.0030(15)
    C39 0.055(2) 0.0508(19) 0.0492(19) 0.0109(15) 0.0166(17) -0.0045(15)
    C40 0.077(3) 0.106(3) 0.059(2) -0.009(2) 0.029(2) -0.026(2)
loop_
    _geom_bond_atom_site_label_1
    _geom_bond_atom_site_label_2
    _geom_bond_site_symmetry_2
    _geom_bond_distance
    _geom_bond_publ_flag
    Cl1 C19 . 1.771(3) ?
    Cl2 C39 . 1.769(3) ?
    O1 C1 . 1.208(3) ?
    O2 C18 . 1.221(4) ?
    O3 C23 . 1.198(3) ?
    O4 C38 . 1.224(3) ?
    N1 C18 . 1.360(4) ?
    N1 C3 . 1.480(4) ?
    N1 C4 . 1.489(4) ?
    N2 C38 . 1.368(3) ?
    N2 C25 . 1.475(4) ?
    N2 C21 . 1.489(3) ?
    C1 C2 . 1.491(5) ?
    C1 C5 . 1.520(4) ?
    C2 C3 . 1.520(4) ?
    C2 H2A . 0.97 ?
    C2 H2B . 0.97 ?
    C3 C6 . 1.513(4) ?
    C3 H3 . 0.98 ?
    C4 C12 . 1.526(4) ?
    C4 C5 . 1.546(4) ?
    C4 H4 . 0.98 ?
    C5 C20 . 1.517(4) ?
    C5 H5 . 0.98 ?
    C6 C11 . 1.375(4) ?
    C6 C7 . 1.384(4) ?
    C7 C8 . 1.375(5) ?
    C7 H7 . 0.93 ?
    C8 C9 . 1.365(5) ?
    C8 H8 . 0.93 ?
    C9 C10 . 1.371(5) ?
    C9 H9 . 0.93 ?
    C10 C11 . 1.372(5) ?
    C10 H10 . 0.93 ?
    C11 H11 . 0.93 ?
    C12 C13 . 1.377(4) ?
    C12 C17 . 1.386(4) ?
    C13 C14 . 1.394(5) ?
    C13 H13 . 0.93 ?
    C14 C15 . 1.369(5) ?
    C14 H14 . 0.93 ?
    C15 C16 . 1.354(5) ?
    C15 H15 . 0.93 ?
    C16 C17 . 1.366(5) ?
    C16 H16 . 0.93 ?
    C17 H17 . 0.93 ?
    C18 C19 . 1.522(4) ?
    C19 H19A . 0.97 ?
    C19 H19B . 0.97 ?
    C20 H20A . 0.96 ?
    C20 H20B . 0.96 ?
    C20 H20C . 0.96 ?
    C21 C32 . 1.518(4) ?
    C21 C22 . 1.543(4) ?
    C21 H21 . 0.98 ?
    C22 C23 . 1.510(4) ?
    C22 C40 . 1.521(4) ?
    C22 H22 . 0.98 ?
    C23 C24 . 1.496(4) ?
    C24 C25 . 1.534(4) ?
    C24 H24A . 0.97 ?
    C24 H24B . 0.97 ?
    C25 C26 . 1.511(4) ?
    C25 H25 . 0.98 ?
    C26 C27 . 1.376(4) ?
    C26 C31 . 1.387(4) ?
    C27 C28 . 1.379(5) ?
    C27 H27 . 0.93 ?
    C28 C29 . 1.373(6) ?
    C28 H28 . 0.93 ?
    C29 C30 . 1.368(5) ?
    C29 H29 . 0.93 ?
    C30 C31 . 1.373(5) ?
    C30 H30 . 0.93 ?
    C31 H31 . 0.93 ?
    C32 C37 . 1.385(4) ?
    C32 C33 . 1.390(4) ?
    C33 C34 . 1.373(4) ?
    C33 H33 . 0.93 ?
    C34 C35 . 1.360(5) ?
    C34 H34 . 0.93 ?
    C35 C36 . 1.370(5) ?
    C35 H35 . 0.93 ?
    C36 C37 . 1.386(5) ?
    C36 H36 . 0.93 ?
    C37 H37 . 0.93 ?
    C38 C39 . 1.515(4) ?
    C39 H39A . 0.97 ?
    C39 H39B . 0.97 ?
    C40 H40A . 0.96 ?
    C40 H40B . 0.96 ?
    C40 H40C . 0.96 ?
loop_
    _geom_angle_atom_site_label_1
    _geom_angle_atom_site_label_2
    _geom_angle_atom_site_label_3
    _geom_angle_site_symmetry_1
    _geom_angle_site_symmetry_3
    _geom_angle
    _geom_angle_publ_flag
    C18 N1 C3 . . 117.4(3) ?
    C18 N1 C4 . . 122.9(2) ?
    C3 N1 C4 . . 118.7(2) ?
    C38 N2 C25 . . 117.2(2) ?
    C38 N2 C21 . . 121.6(2) ?
    C25 N2 C21 . . 119.9(2) ?
    O1 C1 C2 . . 122.1(3) ?
    O1 C1 C5 . . 122.0(3) ?
    C2 C1 C5 . . 116.0(3) ?
    C1 C2 C3 . . 113.0(3) ?
    C1 C2 H2A . . 109.0 ?
    C3 C2 H2A . . 109.0 ?
    C1 C2 H2B . . 109.0 ?
    C3 C2 H2B . . 109.0 ?
    H2A C2 H2B . . 107.8 ?
    N1 C3 C6 . . 113.0(3) ?
    N1 C3 C2 . . 107.3(3) ?
    C6 C3 C2 . . 116.3(3) ?
    N1 C3 H3 . . 106.6 ?
    C6 C3 H3 . . 106.6 ?
    C2 C3 H3 . . 106.6 ?
    N1 C4 C12 . . 112.0(2) ?
    N1 C4 C5 . . 111.4(2) ?
    C12 C4 C5 . . 110.3(2) ?
    N1 C4 H4 . . 107.6 ?
    C12 C4 H4 . . 107.6 ?
    C5 C4 H4 . . 107.6 ?
    C20 C5 C1 . . 112.7(3) ?
    C20 C5 C4 . . 112.1(3) ?
    C1 C5 C4 . . 110.3(2) ?
    C20 C5 H5 . . 107.1 ?
    C1 C5 H5 . . 107.1 ?
    C4 C5 H5 . . 107.1 ?
    C11 C6 C7 . . 117.0(3) ?
    C11 C6 C3 . . 118.8(3) ?
    C7 C6 C3 . . 124.2(3) ?
    C8 C7 C6 . . 121.5(3) ?
    C8 C7 H7 . . 119.2 ?
    C6 C7 H7 . . 119.2 ?
    C9 C8 C7 . . 119.9(3) ?
    C9 C8 H8 . . 120.0 ?
    C7 C8 H8 . . 120.0 ?
    C8 C9 C10 . . 119.9(4) ?
    C8 C9 H9 . . 120.0 ?
    C10 C9 H9 . . 120.0 ?
    C9 C10 C11 . . 119.5(3) ?
    C9 C10 H10 . . 120.2 ?
    C11 C10 H10 . . 120.2 ?
    C10 C11 C6 . . 122.1(3) ?
    C10 C11 H11 . . 118.9 ?
    C6 C11 H11 . . 118.9 ?
    C13 C12 C17 . . 118.3(3) ?
    C13 C12 C4 . . 121.4(3) ?
    C17 C12 C4 . . 120.3(3) ?
    C12 C13 C14 . . 119.9(4) ?
    C12 C13 H13 . . 120.0 ?
    C14 C13 H13 . . 120.0 ?
    C15 C14 C13 . . 120.1(3) ?
    C15 C14 H14 . . 119.9 ?
    C13 C14 H14 . . 119.9 ?
    C16 C15 C14 . . 120.0(4) ?
    C16 C15 H15 . . 120.0 ?
    C14 C15 H15 . . 120.0 ?
    C15 C16 C17 . . 120.4(4) ?
    C15 C16 H16 . . 119.8 ?
    C17 C16 H16 . . 119.8 ?
    C16 C17 C12 . . 121.2(3) ?
    C16 C17 H17 . . 119.4 ?
    C12 C17 H17 . . 119.4 ?
    O2 C18 N1 . . 123.6(3) ?
    O2 C18 C19 . . 121.4(3) ?
    N1 C18 C19 . . 115.1(3) ?
    C18 C19 Cl1 . . 112.2(2) ?
    C18 C19 H19A . . 109.2 ?
    Cl1 C19 H19A . . 109.2 ?
    C18 C19 H19B . . 109.2 ?
    Cl1 C19 H19B . . 109.2 ?
    H19A C19 H19B . . 107.9 ?
    C5 C20 H20A . . 109.5 ?
    C5 C20 H20B . . 109.5 ?
    H20A C20 H20B . . 109.5 ?
    C5 C20 H20C . . 109.5 ?
    H20A C20 H20C . . 109.5 ?
    H20B C20 H20C . . 109.5 ?
    N2 C21 C32 . . 113.1(2) ?
    N2 C21 C22 . . 111.3(2) ?
    C32 C21 C22 . . 109.9(2) ?
    N2 C21 H21 . . 107.4 ?
    C32 C21 H21 . . 107.4 ?
    C22 C21 H21 . . 107.4 ?
    C23 C22 C40 . . 111.8(3) ?
    C23 C22 C21 . . 111.2(2) ?
    C40 C22 C21 . . 111.4(3) ?
    C23 C22 H22 . . 107.4 ?
    C40 C22 H22 . . 107.4 ?
    C21 C22 H22 . . 107.4 ?
    O3 C23 C24 . . 121.7(3) ?
    O3 C23 C22 . . 122.3(3) ?
    C24 C23 C22 . . 116.0(3) ?
    C23 C24 C25 . . 114.3(3) ?
    C23 C24 H24A . . 108.7 ?
    C25 C24 H24A . . 108.7 ?
    C23 C24 H24B . . 108.7 ?
    C25 C24 H24B . . 108.7 ?
    H24A C24 H24B . . 107.6 ?
    N2 C25 C26 . . 112.6(2) ?
    N2 C25 C24 . . 107.9(2) ?
    C26 C25 C24 . . 117.7(3) ?
    N2 C25 H25 . . 105.9 ?
    C26 C25 H25 . . 105.9 ?
    C24 C25 H25 . . 105.9 ?
    C27 C26 C31 . . 117.4(3) ?
    C27 C26 C25 . . 124.0(3) ?
    C31 C26 C25 . . 118.5(3) ?
    C26 C27 C28 . . 121.1(3) ?
    C26 C27 H27 . . 119.5 ?
    C28 C27 H27 . . 119.5 ?
    C29 C28 C27 . . 120.5(4) ?
    C29 C28 H28 . . 119.7 ?
    C27 C28 H28 . . 119.7 ?
    C30 C29 C28 . . 119.3(4) ?
    C30 C29 H29 . . 120.3 ?
    C28 C29 H29 . . 120.3 ?
    C29 C30 C31 . . 119.9(4) ?
    C29 C30 H30 . . 120.0 ?
    C31 C30 H30 . . 120.0 ?
    C30 C31 C26 . . 121.8(3) ?
    C30 C31 H31 . . 119.1 ?
    C26 C31 H31 . . 119.1 ?
    C37 C32 C33 . . 117.3(3) ?
    C37 C32 C21 . . 122.4(3) ?
    C33 C32 C21 . . 120.2(3) ?
    C34 C33 C32 . . 121.6(3) ?
    C34 C33 H33 . . 119.2 ?
    C32 C33 H33 . . 119.2 ?
    C35 C34 C33 . . 120.4(4) ?
    C35 C34 H34 . . 119.8 ?
    C33 C34 H34 . . 119.8 ?
    C34 C35 C36 . . 119.5(3) ?
    C34 C35 H35 . . 120.3 ?
    C36 C35 H35 . . 120.3 ?
    C35 C36 C37 . . 120.6(4) ?
    C35 C36 H36 . . 119.7 ?
    C37 C36 H36 . . 119.7 ?
    C32 C37 C36 . . 120.6(4) ?
    C32 C37 H37 . . 119.7 ?
    C36 C37 H37 . . 119.7 ?
    O4 C38 N2 . . 122.5(3) ?
    O4 C38 C39 . . 121.7(3) ?
    N2 C38 C39 . . 115.8(3) ?
    C38 C39 Cl2 . . 111.4(2) ?
    C38 C39 H39A . . 109.3 ?
    Cl2 C39 H39A . . 109.3 ?
    C38 C39 H39B . . 109.3 ?
    Cl2 C39 H39B . . 109.3 ?
    H39A C39 H39B . . 108.0 ?
    C22 C40 H40A . . 109.5 ?
    C22 C40 H40B . . 109.5 ?
    H40A C40 H40B . . 109.5 ?
    C22 C40 H40C . . 109.5 ?
    H40A C40 H40C . . 109.5 ?
    H40B C40 H40C . . 109.5 ?
loop_
    _geom_torsion_atom_site_label_1
    _geom_torsion_atom_site_label_2
    _geom_torsion_atom_site_label_3
    _geom_torsion_atom_site_label_4
    _geom_torsion_site_symmetry_1
    _geom_torsion_site_symmetry_2
    _geom_torsion_site_symmetry_3
    _geom_torsion_site_symmetry_4
    _geom_torsion
    _geom_torsion_publ_flag
    O1 C1 C2 C3 . . . . -166.7(3) ?
    C5 C1 C2 C3 . . . . 13.7(4) ?
    C18 N1 C3 C6 . . . . 109.4(3) ?
    C4 N1 C3 C6 . . . . -81.7(3) ?
    C18 N1 C3 C2 . . . . -121.1(3) ?
    C4 N1 C3 C2 . . . . 47.8(3) ?
    C1 C2 C3 N1 . . . . -57.4(3) ?
    C1 C2 C3 C6 . . . . 70.2(4) ?
    C18 N1 C4 C12 . . . . -62.3(3) ?
    C3 N1 C4 C12 . . . . 129.4(3) ?
    C18 N1 C4 C5 . . . . 173.6(3) ?
    C3 N1 C4 C5 . . . . 5.3(3) ?
    O1 C1 C5 C20 . . . . -13.2(4) ?
    C2 C1 C5 C20 . . . . 166.4(3) ?
    O1 C1 C5 C4 . . . . -139.4(3) ?
    C2 C1 C5 C4 . . . . 40.2(4) ?
    N1 C4 C5 C20 . . . . -176.3(3) ?
    C12 C4 C5 C20 . . . . 58.6(3) ?
    N1 C4 C5 C1 . . . . -49.8(3) ?
    C12 C4 C5 C1 . . . . -174.9(2) ?
    N1 C3 C6 C11 . . . . -51.3(4) ?
    C2 C3 C6 C11 . . . . -176.0(3) ?
    N1 C3 C6 C7 . . . . 129.2(3) ?
    C2 C3 C6 C7 . . . . 4.5(4) ?
    C11 C6 C7 C8 . . . . 1.8(5) ?
    C3 C6 C7 C8 . . . . -178.7(3) ?
    C6 C7 C8 C9 . . . . 0.2(5) ?
    C7 C8 C9 C10 . . . . -1.8(5) ?
    C8 C9 C10 C11 . . . . 1.4(6) ?
    C9 C10 C11 C6 . . . . 0.7(6) ?
    C7 C6 C11 C10 . . . . -2.2(5) ?
    C3 C6 C11 C10 . . . . 178.3(3) ?
    N1 C4 C12 C13 . . . . -50.8(4) ?
    C5 C4 C12 C13 . . . . 74.0(3) ?
    N1 C4 C12 C17 . . . . 129.3(3) ?
    C5 C4 C12 C17 . . . . -105.9(3) ?
    C17 C12 C13 C14 . . . . -1.3(5) ?
    C4 C12 C13 C14 . . . . 178.8(3) ?
    C12 C13 C14 C15 . . . . 0.3(5) ?
    C13 C14 C15 C16 . . . . 0.3(5) ?
    C14 C15 C16 C17 . . . . 0.1(5) ?
    C15 C16 C17 C12 . . . . -1.1(5) ?
    C13 C12 C17 C16 . . . . 1.8(4) ?
    C4 C12 C17 C16 . . . . -178.3(3) ?
    C3 N1 C18 O2 . . . . -14.2(4) ?
    C4 N1 C18 O2 . . . . 177.4(3) ?
    C3 N1 C18 C19 . . . . 164.4(3) ?
    C4 N1 C18 C19 . . . . -4.0(4) ?
    O2 C18 C19 Cl1 . . . . 4.6(4) ?
    N1 C18 C19 Cl1 . . . . -174.0(2) ?
    C38 N2 C21 C32 . . . . 73.0(3) ?
    C25 N2 C21 C32 . . . . -120.2(3) ?
    C38 N2 C21 C22 . . . . -162.7(2) ?
    C25 N2 C21 C22 . . . . 4.1(3) ?
    N2 C21 C22 C23 . . . . 45.2(3) ?
    C32 C21 C22 C23 . . . . 171.3(3) ?
    N2 C21 C22 C40 . . . . 170.7(3) ?
    C32 C21 C22 C40 . . . . -63.2(3) ?
    C40 C22 C23 O3 . . . . 7.8(5) ?
    C21 C22 C23 O3 . . . . 133.1(3) ?
    C40 C22 C23 C24 . . . . -172.2(3) ?
    C21 C22 C23 C24 . . . . -46.9(4) ?
    O3 C23 C24 C25 . . . . 178.8(3) ?
    C22 C23 C24 C25 . . . . -1.2(4) ?
    C38 N2 C25 C26 . . . . -111.9(3) ?
    C21 N2 C25 C26 . . . . 80.7(3) ?
    C38 N2 C25 C24 . . . . 116.5(3) ?
    C21 N2 C25 C24 . . . . -50.8(3) ?
    C23 C24 C25 N2 . . . . 48.3(3) ?
    C23 C24 C25 C26 . . . . -80.4(4) ?
    N2 C25 C26 C27 . . . . -124.2(3) ?
    C24 C25 C26 C27 . . . . 2.3(4) ?
    N2 C25 C26 C31 . . . . 59.0(4) ?
    C24 C25 C26 C31 . . . . -174.5(3) ?
    C31 C26 C27 C28 . . . . -2.2(5) ?
    C25 C26 C27 C28 . . . . -179.0(3) ?
    C26 C27 C28 C29 . . . . 0.5(6) ?
    C27 C28 C29 C30 . . . . 1.1(7) ?
    C28 C29 C30 C31 . . . . -1.0(7) ?
    C29 C30 C31 C26 . . . . -0.7(6) ?
    C27 C26 C31 C30 . . . . 2.3(5) ?
    C25 C26 C31 C30 . . . . 179.3(3) ?
    N2 C21 C32 C37 . . . . 53.2(4) ?
    C22 C21 C32 C37 . . . . -71.8(4) ?
    N2 C21 C32 C33 . . . . -129.5(3) ?
    C22 C21 C32 C33 . . . . 105.5(3) ?
    C37 C32 C33 C34 . . . . -0.3(4) ?
    C21 C32 C33 C34 . . . . -177.7(3) ?
    C32 C33 C34 C35 . . . . -0.2(5) ?
    C33 C34 C35 C36 . . . . 0.3(5) ?
    C34 C35 C36 C37 . . . . 0.1(6) ?
    C33 C32 C37 C36 . . . . 0.7(5) ?
    C21 C32 C37 C36 . . . . 178.0(3) ?
    C35 C36 C37 C32 . . . . -0.6(6) ?
    C25 N2 C38 O4 . . . . 12.3(4) ?
    C21 N2 C38 O4 . . . . 179.5(3) ?
    C25 N2 C38 C39 . . . . -166.5(2) ?
    C21 N2 C38 C39 . . . . 0.6(4) ?
    O4 C38 C39 Cl2 . . . . 4.0(4) ?
    N2 C38 C39 Cl2 . . . . -177.1(2) ?
