# Supplementary material for: 1-(2-Chloro­acet­yl)-3-methyl-2,6-diphenyl­piperidin-4-one
Source: Acta Crystallogr Sect E Struct Rep Online. 2009 Nov 4;65(Pt 12):o2985. doi: 10.1107/S1600536809045358 (PMC2971901; doi:10.1107/S1600536809045358)
Supplement: Supplementary file 2 [file e-65-o2985-Isup2.hkl]

# 
# h,k,l, Fc-squared, Fo-squared, sigma(Fo-squared) and status flag 
# 
data_I
_shelx_title '  Cc: 3002 Friedel pairs' 
_shelx_refln_list_code          4 
_shelx_F_calc_maximum      295.42 
_exptl_crystal_F_000      1440.00 
_reflns_d_resolution_high  0.7697 
 
loop_ 
 _symmetry_equiv_pos_as_xyz 
 'x, y, z' 
 'x, -y, z+1/2' 
 'x+1/2, y+1/2, z' 
 'x+1/2, -y+1/2, z+1/2' 
 
_cell_length_a    31.0264 
_cell_length_b    12.4169 
_cell_length_c     9.3209 
_cell_angle_alpha  90.000 
_cell_angle_beta  101.423 
_cell_angle_gamma  90.000 
 
_shelx_F_squared_multiplier     1.000 
 
loop_ 
 _refln_index_h 
 _refln_index_k 
 _refln_index_l 
 _refln_F_squared_calc 
 _refln_F_squared_meas 
 _refln_F_squared_sigma 
 _refln_observed_status 
   2   6 -11        6.83       26.91     45.48 o 
   4   6 -11       28.01      -45.58     43.38 o 
   6   6 -11        6.34      -36.61     41.37 o 
   8   6 -11       16.53       89.23     49.97 o 
  10   6 -11       33.24       93.26     53.35 o 
  20   0 -10       94.67      127.58     50.70 o 
  22   0 -10      274.49      416.13     72.85 o 
  24   0 -10       56.61      101.86     51.34 o 
  26   0 -10       54.51       67.63     56.47 o 
  28   0 -10      115.96      169.86     57.38 o 
  19   1 -10       66.87        2.56     36.52 o 
  21   1 -10       21.61       41.61     27.26 o 
  23   1 -10       78.21      104.12     34.74 o 
  25   1 -10       33.42       15.44     32.92 o 
  27   1 -10       24.77       -6.44     73.53 o 
  18   2 -10       10.48       63.33     38.53 o 
  20   2 -10       39.30       99.02     42.28 o 
  22   2 -10       25.10       35.45     46.26 o 
  24   2 -10       69.14      115.24     65.53 o 
  26   2 -10       36.56       17.91     84.06 o 
  28   2 -10        9.11       -8.73     80.08 o 
  17   3 -10      275.43      257.07     55.73 o 
  19   3 -10       70.32      109.09     44.48 o 
  21   3 -10       46.73        4.67     40.54 o 
  23   3 -10      147.37      154.21     39.66 o 
  25   3 -10      237.81      249.68     46.86 o 
  27   3 -10       50.11       71.27     52.03 o 
  16   4 -10      379.97      506.00     73.31 o 
  18   4 -10        0.88      -23.25     35.23 o 
  20   4 -10       93.42       40.18     39.81 o 
  22   4 -10      177.52      150.55     49.24 o 
  24   4 -10      193.37      191.59     42.39 o 
  26   4 -10       12.15       44.55     33.84 o 
  -9   5 -10        4.23      221.20     68.36 o 
  15   5 -10      504.82      646.20     81.08 o 
  17   5 -10       63.86       17.48     35.05 o 
  19   5 -10       40.15        4.76     35.60 o 
  21   5 -10       87.88       93.44     48.87 o 
  23   5 -10      194.03      258.26     66.90 o 
  25   5 -10       25.39       64.43     48.78 o 
  -8   6 -10       41.11      104.88     60.77 o 
  -6   6 -10       28.94      104.42     48.32 o 
  -4   6 -10       17.13       58.21     47.41 o 
  -2   6 -10       23.85      -44.34     29.56 o 
   0   6 -10        3.88      -31.48     40.73 o 
   2   6 -10       76.03       74.86     48.32 o 
   4   6 -10        8.49      -51.34     34.23 o 
   6   6 -10       45.39       43.65     48.69 o 
   8   6 -10      140.32      137.00     51.62 o 
  10   6 -10        0.06       -3.11     43.20 o 
  12   6 -10       77.52      105.61     53.45 o 
  14   6 -10       27.76       16.20     35.05 o 
  16   6 -10       38.32      -24.62     36.42 o 
  18   6 -10      102.76       55.28     43.38 o 
  20   6 -10      176.16      238.31     60.31 o 
  22   6 -10       40.46       53.26     46.40 o 
  -5   7 -10       74.50       45.67     49.88 o 
  -3   7 -10       86.14      168.21     60.22 o 
  -1   7 -10       13.65       71.57     46.03 o 
   1   7 -10       14.76       32.67     42.10 o 
   3   7 -10       14.68      -10.89     37.89 o 
   5   7 -10        6.01       89.78     48.41 o 
   7   7 -10      114.16      128.95     54.91 o 
   9   7 -10       70.40      131.42     56.65 o 
  11   7 -10       82.80      156.22     57.75 o 
  15   7 -10      123.79      150.27     49.97 o 
  17   7 -10       72.01       95.18     48.60 o 
  19   7 -10      239.85      237.03     63.24 o 
  -2   8 -10       36.44       82.27     50.88 o 
   0   8 -10       36.96       64.25     46.67 o 
   2   8 -10       14.52      -18.76     43.10 o 
   4   8 -10       78.26       34.41     46.31 o 
   6   8 -10        2.96        7.23     45.58 o 
   8   8 -10       33.13       27.46     49.14 o 
  10   8 -10       12.10       61.77     52.07 o 
  14   8 -10       61.27       88.59     45.39 o 
  16   8 -10       17.26       72.76     44.94 o 
   5   9 -10       35.87       95.82     56.01 o 
   7   9 -10       13.72       78.16     50.79 o 
   9   9 -10       23.72      -37.43     48.05 o 
  13   1  -9      465.72      448.80     63.60 o 
  15   1  -9       13.91      -26.59     19.22 o 
  17   1  -9       82.48       54.08     28.64 o 
  19   1  -9      127.21      160.85     32.13 o 
  21   1  -9       96.10       95.33     39.76 o 
  23   1  -9       29.66       65.02     26.41 o 
  25   1  -9       45.98        6.48     30.38 o 
  27   1  -9       26.07       32.06     30.14 o 
  29   1  -9       82.80       67.84     36.61 o 
  31   1  -9       98.63       89.88     38.11 o 
  12   2  -9       46.81       22.24     31.94 o 
  14   2  -9      142.78      223.67     47.04 o 
  16   2  -9       59.46       37.67     24.65 o 
  18   2  -9      462.93      643.99     57.27 o 
  20   2  -9      373.59      381.92     48.52 o 
  22   2  -9       15.07       23.26     23.06 o 
  24   2  -9       91.82      173.03     54.00 o 
  26   2  -9        6.25       18.54     53.35 o 
  28   2  -9       10.28        6.38     29.91 o 
  30   2  -9       53.17      123.97     39.26 o 
 -19   3  -9        0.63      158.23     69.19 o 
  11   3  -9       42.04       10.25     29.19 o 
  13   3  -9      282.16      232.09     48.05 o 
  15   3  -9      160.75      183.68     46.86 o 
  17   3  -9      213.55      251.71     37.68 o 
  19   3  -9      222.92      233.38     59.58 o 
  21   3  -9       12.76        9.01     22.87 o 
  23   3  -9       15.88       33.03     28.33 o 
  25   3  -9       11.90       46.81     28.75 o 
  27   3  -9       11.84        4.72     31.01 o 
  29   3  -9        4.31      -20.39     29.55 o 
  31   3  -9       58.63      219.82     62.78 o 
 -18   4  -9       36.21      142.04     68.27 o 
 -16   4  -9        5.14      138.28     67.36 o 
  10   4  -9      112.27      129.59     35.42 o 
  12   4  -9       57.93      115.95     38.80 o 
  14   4  -9      182.69      146.43     42.92 o 
  16   4  -9       57.62       87.03     36.88 o 
  18   4  -9      350.45      390.67     87.99 o 
  20   4  -9       42.17       26.46     24.36 o 
  22   4  -9      123.68      146.03     43.24 o 
  24   4  -9      134.40      235.72     64.11 o 
  26   4  -9       59.52       56.48     31.37 o 
  28   4  -9       17.28       21.31     32.74 o 
  30   4  -9       13.34       12.63     40.73 o 
 -17   5  -9       16.15       67.81     64.89 o 
 -15   5  -9       35.49       44.57     61.87 o 
 -13   5  -9       38.04       81.18     64.98 o 
 -11   5  -9       62.91      152.65     59.67 o 
  -9   5  -9       32.75       96.37     49.69 o 
  11   5  -9      254.33      282.06     53.45 o 
  13   5  -9      464.34      364.61     60.49 o 
  15   5  -9       21.81       52.35     38.16 o 
  17   5  -9       32.03       58.30     39.99 o 
  19   5  -9        5.46       31.28     24.21 o 
  21   5  -9      120.36      184.85     53.40 o 
  23   5  -9      197.80      203.14     38.06 o 
  25   5  -9      128.42      130.96     48.73 o 
  27   5  -9       31.53        8.09     28.45 o 
  29   5  -9       16.95      -62.87     41.91 o 
 -14   6  -9       62.62       48.69     67.17 o 
 -12   6  -9       25.88       90.97     67.27 o 
 -10   6  -9      124.74      139.56     70.10 o 
  -8   6  -9       16.32       73.21     52.16 o 
  -6   6  -9       76.37      130.87     45.94 o 
  -4   6  -9       18.72       49.51     42.46 o 
  -2   6  -9       45.90       32.21     36.79 o 
   0   6  -9       91.05       82.37     47.68 o 
   2   6  -9       31.13       -6.68     34.96 o 
   4   6  -9       61.67       67.91     39.35 o 
   6   6  -9       52.23       23.70     40.54 o 
   8   6  -9      229.23      229.07     59.12 o 
  10   6  -9      210.34      254.17     39.04 o 
  12   6  -9      140.90      144.83     33.34 o 
  14   6  -9      258.29      253.69     54.27 o 
  16   6  -9       16.85       15.19     35.51 o 
  18   6  -9      377.65      247.37     57.20 o 
  20   6  -9       18.48       45.21     40.73 o 
  22   6  -9       37.32        5.49     32.58 o 
  24   6  -9       68.62       42.01     47.04 o 
  26   6  -9       35.04       33.05     33.68 o 
 -13   7  -9       41.97       21.05     70.10 o 
 -11   7  -9        2.30       -4.39     56.92 o 
  -9   7  -9       17.44       -5.03     58.11 o 
  -7   7  -9       11.47       68.55     58.11 o 
  -5   7  -9       80.58      106.07     44.39 o 
  -3   7  -9        4.45       46.31     40.08 o 
  -1   7  -9       14.98       89.14     45.03 o 
   1   7  -9       14.78       38.44     39.72 o 
   3   7  -9       26.87       74.22     43.56 o 
   5   7  -9       78.74       64.61     41.64 o 
   7   7  -9       29.72       25.44     37.61 o 
   9   7  -9       30.30       57.46     28.15 o 
  11   7  -9       65.10      143.87     33.71 o 
  13   7  -9       16.96       18.76     36.88 o 
  15   7  -9      112.95      177.18     50.79 o 
  17   7  -9       17.02       32.31     36.52 o 
  19   7  -9       18.77      -50.65     33.77 o 
  21   7  -9        5.97       44.94     41.55 o 
  23   7  -9       15.17       54.45     39.54 o 
  25   7  -9        7.47      -60.40     40.27 o 
 -10   8  -9       82.21       72.02     65.62 o 
  -8   8  -9       24.73      -57.38     43.65 o 
  -6   8  -9       19.87       24.98     45.48 o 
  -4   8  -9       11.69        4.12     41.55 o 
  -2   8  -9       65.17      124.83     48.87 o 
   0   8  -9       23.38       91.06     50.15 o 
   2   8  -9       63.13       45.39     41.37 o 
   4   8  -9       72.06      137.64     53.81 o 
   6   8  -9       27.18       -0.73     40.18 o 
   8   8  -9        1.92       24.42     26.12 o 
  10   8  -9       41.43       42.79     29.78 o 
  12   8  -9       56.32       77.24     38.44 o 
  14   8  -9       28.18       44.39     35.33 o 
  16   8  -9        9.40       35.96     31.39 o 
  18   8  -9       18.31      -13.25     27.79 o 
  20   8  -9       14.97       27.32     43.79 o 
  22   8  -9       19.96       26.36     40.45 o 
  -5   9  -9       34.52      -29.38     39.35 o 
  -3   9  -9       10.03        0.73     49.24 o 
  -1   9  -9       74.11      111.38     48.87 o 
   1   9  -9       94.87      263.39     66.72 o 
   3   9  -9       43.93       49.79     45.48 o 
   5   9  -9       46.19       94.45     49.60 o 
   7   9  -9       46.03      104.89     31.03 o 
   9   9  -9        5.18        3.32     26.76 o 
  11   9  -9       43.66       33.31     38.80 o 
  13   9  -9       17.85       87.22     39.17 o 
  15   9  -9      100.16      215.13     41.04 o 
  17   9  -9       16.53        7.50     30.42 o 
  19   9  -9      136.33      155.23     42.14 o 
  -2  10  -9      130.74      244.08     72.57 o 
   0  10  -9       25.12      140.11     57.02 o 
   2  10  -9       38.32      114.31     56.92 o 
   4  10  -9       50.40       69.64     52.16 o 
   6  10  -9        7.59      -52.16     46.31 o 
   8  10  -9       13.63       76.33     32.82 o 
  10  10  -9       17.04       68.73     43.65 o 
  12  10  -9        6.58       25.35     39.99 o 
  14  10  -9       29.07       51.07     39.99 o 
   8   0  -8     1678.56     1538.86     98.11 o 
  10   0  -8     2018.96     1886.17    114.40 o 
  12   0  -8     2150.32     2333.97    129.77 o 
  14   0  -8     1059.24     1092.08     92.98 o 
  16   0  -8      171.42      185.14     42.46 o 
  18   0  -8     1039.49     1133.72    101.77 o 
  20   0  -8     1048.38     1004.40     99.57 o 
  22   0  -8      521.49      561.73     77.15 o 
  24   0  -8      693.65      762.80     92.89 o 
  26   0  -8      208.79      291.76     63.06 o 
  28   0  -8       17.43       27.46     32.03 o 
  30   0  -8       13.34       30.66     40.82 o 
  32   0  -8       51.57       60.95     47.50 o 
  34   0  -8      628.79      828.51    110.19 o 
   9   1  -8      247.09      289.30     48.46 o 
  11   1  -8      494.34      541.15     44.81 o 
  13   1  -8      922.33      904.33     59.11 o 
  15   1  -8       53.66       43.33     25.49 o 
  17   1  -8       86.98       41.81     35.69 o 
  19   1  -8       43.55       89.50     28.56 o 
  21   1  -8       99.81      117.95     31.64 o 
  23   1  -8      325.52      314.71     45.85 o 
  25   1  -8       36.51       31.82     29.12 o 
  27   1  -8       86.61      147.75     37.88 o 
  29   1  -8        1.04      -36.49     33.13 o 
  31   1  -8        5.45       -7.56     28.50 o 
  33   1  -8      203.86      210.44     52.03 o 
   8   2  -8      298.16      279.77     48.96 o 
  10   2  -8      502.23      481.72     67.59 o 
  12   2  -8      386.44      385.60     39.14 o 
  14   2  -8      202.48      181.99     31.96 o 
  16   2  -8      131.62      172.09     30.74 o 
  18   2  -8      459.86      483.57     48.50 o 
  20   2  -8      515.16      453.76     48.88 o 
  22   2  -8       26.29        9.01     37.11 o 
  24   2  -8      134.28      179.71     37.82 o 
  26   2  -8      192.78      260.80     43.32 o 
  28   2  -8       99.98       65.49     32.42 o 
  30   2  -8       34.21       10.45     56.60 o 
  32   2  -8       45.21       88.22     48.69 o 
 -21   3  -8       14.49      170.31     66.26 o 
 -19   3  -8       59.49      225.22     64.25 o 
   7   3  -8     1277.85     1298.63     93.16 o 
   9   3  -8      352.98      345.94     52.44 o 
  11   3  -8      376.55      367.07     37.20 o 
  13   3  -8      413.92      454.01     43.05 o 
  15   3  -8      613.18      621.71     52.52 o 
  17   3  -8      520.51      665.60     55.51 o 
  19   3  -8      160.69      109.59     29.05 o 
  21   3  -8       78.78       24.70     26.89 o 
  23   3  -8      194.84      189.53     36.63 o 
  25   3  -8      212.56      240.98     40.96 o 
  27   3  -8       50.53       67.44     30.66 o 
  29   3  -8      252.41      326.04     53.17 o 
  31   3  -8      149.05       75.83     61.23 o 
  33   3  -8       17.72      -32.17     49.01 o 
 -22   4  -8        4.00      -27.55     53.90 o 
 -20   4  -8       74.74      180.11     69.37 o 
 -18   4  -8        6.64      113.57     57.84 o 
 -16   4  -8       35.85       14.09     52.26 o 
   6   4  -8       43.27       62.41     33.68 o 
   8   4  -8      285.76      287.73     48.32 o 
  10   4  -8      512.61      468.57     61.68 o 
  12   4  -8      543.67      526.48     56.19 o 
  14   4  -8      382.50      341.91     59.49 o 
  16   4  -8      630.22      677.05     78.52 o 
  18   4  -8      812.58      818.90     62.24 o 
  20   4  -8     1150.31     1195.52     78.46 o 
  22   4  -8      425.73      330.67     58.30 o 
  24   4  -8       51.09       43.77     26.11 o 
  26   4  -8       68.88      111.34     30.34 o 
  28   4  -8      112.96      147.61     45.62 o 
  30   4  -8      140.66      169.43     37.81 o 
  32   4  -8       77.42      110.26     37.18 o 
 -21   5  -8       63.60       60.04     65.34 o 
 -19   5  -8       31.68      160.34     69.00 o 
 -17   5  -8       40.64       49.33     49.33 o 
 -15   5  -8       37.96      105.06     58.02 o 
 -13   5  -8        0.65       54.45     51.89 o 
 -11   5  -8       93.15       72.66     46.22 o 
  -9   5  -8       42.51      148.08     56.19 o 
   5   5  -8       66.33       67.91     32.95 o 
   7   5  -8       38.30       74.77     32.85 o 
   9   5  -8       96.57      173.33     42.65 o 
  11   5  -8       52.88       48.23     31.67 o 
  13   5  -8      286.54      370.19     61.32 o 
  15   5  -8      511.27      554.06     51.71 o 
  17   5  -8      377.86      436.80     48.56 o 
  19   5  -8      828.47      829.79     93.90 o 
  21   5  -8        7.48      -43.79     29.19 o 
  23   5  -8       38.37       72.30     38.25 o 
  25   5  -8      145.35      186.51     52.99 o 
  27   5  -8      108.54       52.35     38.89 o 
  29   5  -8       14.31      109.34     79.67 o 
  31   5  -8       76.30      259.33     44.22 o 
 -20   6  -8       18.02       27.36     60.68 o 
 -18   6  -8       96.09       93.62     64.34 o 
 -16   6  -8       22.60       -1.19     51.16 o 
 -14   6  -8        4.68       24.62     53.35 o 
 -12   6  -8      202.34      253.96     71.20 o 
 -10   6  -8       40.71      105.98     58.57 o 
  -8   6  -8      127.47       87.67     55.73 o 
  -6   6  -8      313.56      223.39     63.70 o 
  -4   6  -8      345.86      437.27     75.41 o 
  -2   6  -8       61.75       37.34     32.49 o 
   0   6  -8       43.81       46.77     40.18 o 
   2   6  -8      143.68      141.94     48.14 o 
   4   6  -8       53.66       36.58     23.08 o 
   6   6  -8      170.64      186.12     33.26 o 
   8   6  -8      107.62      123.48     28.67 o 
  10   6  -8        7.32       -1.45     20.49 o 
  12   6  -8       35.34       30.56     32.03 o 
  14   6  -8      170.39      199.23     49.88 o 
  16   6  -8      209.38      250.87     37.69 o 
  18   6  -8        1.43        6.30     24.17 o 
  20   6  -8      112.96       48.55     26.64 o 
  22   6  -8       48.51       73.49     35.69 o 
  24   6  -8      162.02      154.39     54.27 o 
  26   6  -8      116.00       33.59     36.15 o 
  28   6  -8        6.24        8.79     42.28 o 
  30   6  -8       91.14       69.64     51.98 o 
 -17   7  -8       26.80       64.61     67.54 o 
 -15   7  -8       13.37      -73.72     49.14 o 
 -13   7  -8      107.32      144.78     65.80 o 
 -11   7  -8       86.75       79.80     55.28 o 
  -9   7  -8      145.70      188.80     69.46 o 
  -7   7  -8       17.94       31.12     49.79 o 
  -5   7  -8      631.26      694.62     94.90 o 
  -3   7  -8      100.64      152.56     50.43 o 
  -1   7  -8       70.08      124.01     47.13 o 
   1   7  -8      173.41      212.41     56.01 o 
   3   7  -8       61.11       78.53     28.14 o 
   5   7  -8      294.58      283.41     40.52 o 
   7   7  -8      401.11      408.05     46.44 o 
   9   7  -8      189.22      236.36     48.82 o 
  11   7  -8       26.44       27.68     36.10 o 
  13   7  -8       43.11       47.44     55.23 o 
  15   7  -8      506.31      527.60     76.69 o 
  17   7  -8       30.20       -9.92     25.06 o 
  19   7  -8      656.50      721.48     64.92 o 
  21   7  -8      406.96      412.93     56.70 o 
  23   7  -8      341.39      346.05     48.82 o 
  25   7  -8       16.66       57.38     47.50 o 
  27   7  -8        4.15       58.48     47.41 o 
 -16   8  -8      124.17      186.24     76.14 o 
 -14   8  -8       92.03      115.49     71.38 o 
 -12   8  -8       49.69       71.20     54.18 o 
 -10   8  -8       28.88       79.25     55.83 o 
  -8   8  -8        1.31       18.49     56.01 o 
  -6   8  -8      175.24      223.03     56.01 o 
  -4   8  -8      278.19      338.52     68.46 o 
  -2   8  -8      241.33      253.96     61.32 o 
   0   8  -8       34.91      121.72     48.41 o 
   2   8  -8       35.37       66.26     42.19 o 
   4   8  -8       23.25       27.58     24.92 o 
   6   8  -8      182.03      232.23     37.83 o 
   8   8  -8      318.94      289.91     53.26 o 
  10   8  -8      253.83      275.10     66.58 o 
  12   8  -8      136.21      191.01     68.00 o 
  14   8  -8       93.57      189.90     51.98 o 
  16   8  -8       25.67       45.78     28.44 o 
  18   8  -8      119.44      139.01     34.43 o 
  20   8  -8       72.89        4.92     27.23 o 
  22   8  -8      154.22      319.94     49.29 o 
  24   8  -8      100.55       98.41     37.55 o 
  26   8  -8       41.65       36.01     34.03 o 
 -13   9  -8        2.12        8.51     55.46 o 
 -11   9  -8       31.92       42.56     60.04 o 
  -9   9  -8      119.83       94.63     64.06 o 
  -7   9  -8       89.05      161.89     58.94 o 
  -5   9  -8      108.41       61.59     41.91 o 
  -3   9  -8      141.60      125.29     48.23 o 
  -1   9  -8       28.86       57.29     42.01 o 
   1   9  -8       38.95      135.54     54.00 o 
   3   9  -8       19.57       40.59     24.86 o 
   5   9  -8        7.56       63.98     26.18 o 
   7   9  -8       85.31      154.22     49.10 o 
   9   9  -8        1.21        0.60     24.68 o 
  11   9  -8        0.61       88.73     31.40 o 
  13   9  -8       70.82       34.04     42.46 o 
  15   9  -8       44.43       72.38     33.32 o 
  17   9  -8      174.12      200.48     42.02 o 
  19   9  -8       62.36      107.91     35.78 o 
  21   9  -8       31.06        6.70     29.35 o 
  23   9  -8       11.33        9.90     58.02 o 
  25   9  -8        2.46       24.89     54.27 o 
  -8  10  -8       77.54        8.15     46.86 o 
  -6  10  -8        1.73       81.63     49.97 o 
  -4  10  -8       19.49      -14.37     38.44 o 
  -2  10  -8       59.81       86.48     51.62 o 
   0  10  -8        2.36       37.34     47.86 o 
   2  10  -8      294.86      304.68     44.35 o 
   4  10  -8       34.47        7.38     27.00 o 
   6  10  -8       63.63       58.94     30.42 o 
   8  10  -8       21.92       29.57     27.36 o 
  10  10  -8        7.65       17.46     28.97 o 
  12  10  -8       23.82       48.69     41.09 o 
  14  10  -8       60.79       59.30     41.73 o 
  16  10  -8      271.99      398.91     56.63 o 
  18  10  -8      143.53      176.64     42.60 o 
  20  10  -8        5.66       28.18     53.63 o 
  22  10  -8       33.60       -2.38     49.42 o 
  -5  11  -8       11.47      -54.73     51.34 o 
  -3  11  -8       20.44       36.97     42.74 o 
  -1  11  -8        8.30      -38.80     38.80 o 
   1  11  -8       43.15      -67.13     44.75 o 
   3  11  -8      294.93      252.96     44.73 o 
   5  11  -8      102.53      114.45     52.71 o 
   7  11  -8       89.65      100.53     36.80 o 
   9  11  -8       32.02       81.43     35.45 o 
  11  11  -8       23.42      -11.99     42.92 o 
  13  11  -8       35.16      151.55     49.14 o 
  15  11  -8      170.21      232.08     64.29 o 
  17  11  -8      180.76      318.52     52.00 o 
   2  12  -8       23.86       45.17     34.91 o 
   4  12  -8      118.87      105.31     38.72 o 
   6  12  -8       49.96      230.99     72.21 o 
   8  12  -8       33.67       45.66     37.52 o 
   3   1  -7      488.10      481.47     49.05 o 
   5   1  -7      830.61      841.97     46.23 o 
   7   1  -7     1634.08     1549.41     64.83 o 
   9   1  -7       96.12       65.51     36.56 o 
  11   1  -7     1166.74     1169.20     62.83 o 
  13   1  -7     1020.94      963.88     67.54 o 
  15   1  -7     1108.91     1213.75     68.72 o 
  17   1  -7     1050.15     1012.97     65.51 o 
  19   1  -7      107.95       86.35     26.70 o 
  21   1  -7      702.82      744.48     59.96 o 
  23   1  -7      347.33      344.52     44.86 o 
  25   1  -7      134.70      115.78     42.56 o 
  27   1  -7      330.96      339.68     82.46 o 
  29   1  -7       21.21       24.96     24.53 o 
  31   1  -7        0.85       75.35     29.69 o 
  33   1  -7        8.34       24.15     33.37 o 
  35   1  -7       91.41      120.78     69.00 o 
 -22   2  -7       85.80      224.40     62.41 o 
   2   2  -7      346.40      351.24     44.57 o 
   4   2  -7      432.57      501.33     53.45 o 
   6   2  -7      499.87      519.68     38.95 o 
   8   2  -7     1704.92     1677.85     70.92 o 
  10   2  -7     1108.74     1092.22     66.76 o 
  12   2  -7      179.60      180.40     30.63 o 
  14   2  -7     1810.76     1782.82     81.08 o 
  16   2  -7     1367.60     1302.93     73.15 o 
  18   2  -7      518.76      517.75     49.54 o 
  20   2  -7       20.75       90.09     24.80 o 
  22   2  -7      485.06      486.52     49.73 o 
  24   2  -7      207.63      194.08     35.23 o 
  26   2  -7      464.24      412.02     48.23 o 
  28   2  -7       16.66       21.58     43.24 o 
  30   2  -7       77.26      -13.34     27.19 o 
  32   2  -7       78.05       72.35     96.60 o 
  34   2  -7       48.01       54.80     47.18 o 
 -21   3  -7       15.37      115.04     55.09 o 
 -19   3  -7       14.36      162.35     55.09 o 
   1   3  -7      124.58      166.38     35.42 o 
   3   3  -7      351.65      366.25     49.60 o 
   5   3  -7       25.03       32.67     28.46 o 
   7   3  -7      904.13      921.02    113.16 o 
   9   3  -7       38.32       52.29     23.13 o 
  11   3  -7     1356.71     1307.60     96.09 o 
  13   3  -7     1673.91     1719.80    116.41 o 
  15   3  -7      242.43      293.17     35.79 o 
  17   3  -7      785.76      721.31     53.15 o 
  19   3  -7      148.73      207.97     33.61 o 
  21   3  -7     1041.55     1105.01     72.73 o 
  23   3  -7      225.12      208.57     42.19 o 
  25   3  -7       19.08       53.32     25.79 o 
  27   3  -7       99.78      119.85     37.61 o 
  29   3  -7       78.29      107.87     55.83 o 
  31   3  -7        9.47       15.38     26.69 o 
  33   3  -7       59.66      113.27     36.87 o 
  35   3  -7       15.86       51.05     47.50 o 
 -22   4  -7        6.10       14.46     52.26 o 
 -20   4  -7       15.24       69.37     54.54 o 
 -18   4  -7       35.71      122.82     55.64 o 
 -16   4  -7        7.88       72.48     44.39 o 
 -14   4  -7      109.10      198.96     59.39 o 
   2   4  -7      155.39      159.06     38.25 o 
   4   4  -7      820.64      774.24     71.75 o 
   6   4  -7      368.00      390.23     55.55 o 
   8   4  -7      285.71      307.59     49.33 o 
  10   4  -7     1134.14     1117.15     91.79 o 
  12   4  -7       20.96      -25.53     23.61 o 
  14   4  -7     1150.61      937.60     87.86 o 
  16   4  -7       51.83      108.32     26.28 o 
  18   4  -7     1094.11     1079.39    102.96 o 
  20   4  -7      135.43      217.63     51.20 o 
  22   4  -7       48.89      111.63     29.14 o 
  24   4  -7       11.41       19.86     31.85 o 
  26   4  -7       42.40       70.47     35.33 o 
  28   4  -7      111.79       75.04     41.64 o 
  30   4  -7        5.37       92.63     41.46 o 
  32   4  -7        5.79        1.70     29.48 o 
  34   4  -7       58.50       -3.97     70.79 o 
 -23   5  -7        2.16       37.34     54.18 o 
 -21   5  -7       23.58       34.87     51.25 o 
 -19   5  -7       38.01       70.93     53.81 o 
 -17   5  -7       57.21       45.39     50.24 o 
 -15   5  -7      186.71      257.71     65.71 o 
 -13   5  -7       26.29       49.60     49.51 o 
 -11   5  -7      110.68      142.22     54.36 o 
  -9   5  -7      163.83      198.41     60.22 o 
  -7   5  -7      260.89      195.12     54.54 o 
   1   5  -7      153.76      151.28     41.37 o 
   3   5  -7       94.37      105.61     38.25 o 
   5   5  -7      336.73      327.45     51.62 o 
   7   5  -7      412.86      458.04     60.22 o 
   9   5  -7     1214.38     1170.97     95.82 o 
  11   5  -7      982.57      864.66     84.38 o 
  13   5  -7      343.02      330.93     54.91 o 
  15   5  -7      407.03      403.45     44.50 o 
  17   5  -7        3.97       -5.68     19.57 o 
  19   5  -7        5.46       61.55     23.42 o 
  21   5  -7      260.31      309.57     43.16 o 
  23   5  -7      764.58      846.65     66.01 o 
  25   5  -7       30.74       79.87     26.76 o 
  27   5  -7      248.15      336.33     62.96 o 
  29   5  -7       59.30       45.94     37.89 o 
  31   5  -7       35.99       -1.01     52.26 o 
  33   5  -7       24.14       -0.63     34.09 o 
 -24   6  -7       20.33       55.46     56.65 o 
 -22   6  -7        8.30      -70.93     47.86 o 
 -20   6  -7        0.35      -12.26     50.70 o 
 -18   6  -7       57.01       64.61     54.45 o 
 -16   6  -7       10.32       -2.01     50.88 o 
 -14   6  -7      282.29      336.69     78.25 o 
 -12   6  -7       12.47       88.95     49.14 o 
 -10   6  -7       73.92      103.60     50.43 o 
  -8   6  -7      183.98      219.00     62.78 o 
  -6   6  -7      505.50      563.75     85.93 o 
  -4   6  -7      271.84      253.96     55.46 o 
  -2   6  -7      668.96      664.14     85.29 o 
   0   6  -7       29.48       41.84     20.57 o 
   2   6  -7      343.21      329.41     38.37 o 
   4   6  -7      461.28      514.71     47.30 o 
   6   6  -7      294.04      323.43     38.67 o 
   8   6  -7      421.03      516.23     49.40 o 
  10   6  -7      536.25      528.14     70.42 o 
  12   6  -7      439.61      492.07     47.30 o 
  14   6  -7      734.34      783.56     59.31 o 
  16   6  -7      128.23      117.61     51.30 o 
  18   6  -7      295.71      317.33     70.15 o 
  20   6  -7      345.77      293.33     88.77 o 
  22   6  -7      172.36      197.10     36.19 o 
  24   6  -7       19.83       21.93     33.22 o 
  26   6  -7      370.40      401.81     49.21 o 
  28   6  -7      230.91      294.55     43.97 o 
  30   6  -7        8.02      -62.23     45.58 o 
  32   6  -7        8.15      -52.85     35.23 o 
 -21   7  -7        1.43       -3.66     60.13 o 
 -19   7  -7       47.61       68.00     58.66 o 
 -17   7  -7       21.34       69.28     56.83 o 
 -15   7  -7       18.13       65.43     53.72 o 
 -13   7  -7       24.91       82.55     56.56 o 
 -11   7  -7      130.15       59.49     56.37 o 
  -9   7  -7      197.79      164.37     60.40 o 
  -7   7  -7      141.70      148.08     60.40 o 
  -5   7  -7      302.64      294.87     62.87 o 
  -3   7  -7      182.95      264.58     61.41 o 
  -1   7  -7       77.97      119.49     26.72 o 
   1   7  -7       65.73      106.28     24.86 o 
   3   7  -7       79.95      153.09     31.20 o 
   5   7  -7     1312.31     1268.09     75.09 o 
   7   7  -7      112.32      132.94     29.12 o 
   9   7  -7      103.36      125.14     36.24 o 
  11   7  -7       12.73       15.97     21.68 o 
  13   7  -7      119.56      156.68     32.25 o 
  15   7  -7       60.31       87.81     27.81 o 
  17   7  -7      421.00      392.39     65.34 o 
  19   7  -7      293.33      388.71     73.31 o 
  21   7  -7       13.12       -2.72     23.14 o 
  23   7  -7       21.47       68.87     27.15 o 
  25   7  -7       57.49       89.36     29.73 o 
  27   7  -7       50.95       31.06     33.86 o 
  29   7  -7        0.78       17.01     31.31 o 
  31   7  -7      110.25      198.43     67.86 o 
 -20   8  -7       10.64      -35.87     57.29 o 
 -18   8  -7        2.70      -24.71     54.27 o 
 -16   8  -7        5.21      -55.83     49.79 o 
 -14   8  -7       45.74      -41.37     51.52 o 
 -12   8  -7       37.46       55.28     50.70 o 
 -10   8  -7      289.57      386.11     78.43 o 
  -8   8  -7        0.89       87.67     55.64 o 
  -6   8  -7      106.03      104.88     45.94 o 
  -4   8  -7      127.56      142.58     49.97 o 
  -2   8  -7      169.83      222.40     34.78 o 
   0   8  -7      288.85      294.71     40.61 o 
   2   8  -7      168.54      189.14     33.44 o 
   4   8  -7       71.97       83.38     27.05 o 
   6   8  -7      170.46      200.84     37.38 o 
   8   8  -7       72.34       93.59     26.54 o 
  10   8  -7       20.76       45.44     25.27 o 
  12   8  -7      401.09      349.23     58.30 o 
  14   8  -7      218.11      254.05     56.47 o 
  16   8  -7       86.49       78.06     55.60 o 
  18   8  -7       74.74       93.07     72.62 o 
  20   8  -7      163.75      229.03     40.28 o 
  22   8  -7       15.85       38.55     26.10 o 
  24   8  -7       40.92       28.21     49.51 o 
  26   8  -7        2.47       -3.22     27.85 o 
  28   8  -7       32.77       34.68     51.52 o 
  30   8  -7       32.63      -27.27     43.01 o 
 -17   9  -7        8.85      -17.11     62.60 o 
 -15   9  -7       53.00      -22.42     47.77 o 
 -13   9  -7        4.17       51.80     56.47 o 
 -11   9  -7       65.23       97.74     60.86 o 
  -9   9  -7       50.79       74.50     55.18 o 
  -7   9  -7       36.73       92.43     49.14 o 
  -5   9  -7       58.75       84.47     45.48 o 
  -3   9  -7       67.98       62.86     27.22 o 
  -1   9  -7       51.45       65.02     26.74 o 
   1   9  -7      108.28      137.30     30.67 o 
   3   9  -7      127.64      134.06     29.61 o 
   5   9  -7       21.97       75.02     27.98 o 
   7   9  -7        7.15        0.78     24.88 o 
   9   9  -7       11.26       73.60     27.57 o 
  11   9  -7      386.06      345.35     46.08 o 
  13   9  -7       57.69       53.63     38.71 o 
  15   9  -7       17.68       40.10     28.40 o 
  17   9  -7       13.96       35.36     29.14 o 
  19   9  -7      248.96      264.53     78.93 o 
  21   9  -7        5.69      115.25     35.97 o 
  23   9  -7       26.94       32.41     27.55 o 
  25   9  -7       16.42       20.13     31.23 o 
  27   9  -7       17.70       31.28     44.39 o 
 -14  10  -7       51.44      134.99     73.95 o 
 -12  10  -7        7.01      -30.57     48.41 o 
 -10  10  -7       50.23       21.32     56.47 o 
  -8  10  -7        0.24       20.77     39.90 o 
  -6  10  -7       81.58      186.15     52.99 o 
  -4  10  -7        5.38       80.81     49.14 o 
  -2  10  -7       48.93       45.49     49.60 o 
   0  10  -7       65.80       79.45     29.68 o 
   2  10  -7      217.95      223.13     39.84 o 
   4  10  -7      172.46      220.66     39.49 o 
   6  10  -7        9.27       35.37     23.96 o 
   8  10  -7      162.78      166.50     35.28 o 
  10  10  -7       76.91      118.47     33.15 o 
  12  10  -7       71.67      131.24     39.90 o 
  14  10  -7       29.37       26.18     25.87 o 
  16  10  -7        5.13      -36.52     24.35 o 
  18  10  -7       37.60      176.08     58.11 o 
  20  10  -7       27.54       51.61     41.55 o 
  22  10  -7       13.00        6.43     30.02 o 
  24  10  -7       30.61       71.55     30.15 o 
 -11  11  -7        0.66      -23.25     48.96 o 
  -9  11  -7       72.57       67.45     62.60 o 
  -7  11  -7       25.56       81.08     47.13 o 
  -5  11  -7      174.54      198.78     65.89 o 
  -3  11  -7       26.43       38.57     47.73 o 
  -1  11  -7      123.59      155.76     36.33 o 
   1  11  -7       31.24       29.55     27.92 o 
   3  11  -7       14.67       37.95     46.58 o 
   5  11  -7       12.09       -5.07     25.69 o 
   7  11  -7      138.64       87.49     48.69 o 
   9  11  -7      132.09      169.46     38.41 o 
  11  11  -7       22.59       56.74     39.63 o 
  13  11  -7      117.06      191.00     52.53 o 
  15  11  -7       92.89      123.86     42.20 o 
  17  11  -7       39.18       11.30     89.60 o 
  19  11  -7        2.15        9.20     33.33 o 
  21  11  -7       12.54      -29.87     36.61 o 
  -6  12  -7       46.29       72.76     48.23 o 
  -4  12  -7        0.64       23.75     33.68 o 
  -2  12  -7       34.71       56.55     63.70 o 
   0  12  -7        0.17       18.56     30.30 o 
   2  12  -7      112.55       86.90     35.62 o 
   4  12  -7       28.33       87.16     31.84 o 
   6  12  -7       68.91       81.50     34.37 o 
   8  12  -7       92.34      208.29     83.24 o 
  10  12  -7       96.37      212.14     57.84 o 
  12  12  -7       58.09      120.07     49.51 o 
  14  12  -7      150.03      241.31     54.00 o 
  16  12  -7       68.46       12.05     51.43 o 
   1  13  -7       29.80       13.83     32.71 o 
   3  13  -7        6.51       35.20     31.97 o 
   5  13  -7       29.06       66.87     76.55 o 
   7  13  -7       61.50       48.47     34.53 o 
   9  13  -7        5.81       65.43     44.84 o 
   0   0  -6      823.80      705.97     46.40 o 
   2   0  -6     1473.47     1438.93     70.93 o 
   4   0  -6      168.30      159.06     29.83 o 
   6   0  -6     1335.79     1318.31     77.61 o 
   8   0  -6     2382.31     2477.47    111.93 o 
  10   0  -6     1358.31     1325.17     85.29 o 
  12   0  -6     1424.47     1374.15     74.82 o 
  14   0  -6     2664.52     2608.89    133.52 o 
  16   0  -6      182.58      272.90     47.13 o 
  18   0  -6      169.17      195.39     45.58 o 
  20   0  -6       79.46      119.80     40.82 o 
  22   0  -6     3286.67     3560.48    183.49 o 
  24   0  -6     1398.04     1407.45    118.70 o 
  26   0  -6     1201.70     1265.59    116.14 o 
  28   0  -6      274.50      255.43     57.56 o 
  30   0  -6      186.99      141.21     53.54 o 
  32   0  -6      214.43      139.66     57.66 o 
  34   0  -6       29.30       60.04     53.17 o 
  36   0  -6       92.72       72.21     54.54 o 
  -1   1  -6     1163.53     1165.47     61.96 o 
   1   1  -6     1094.31     1121.67     43.25 o 
   3   1  -6     1541.76     1542.61     54.48 o 
   5   1  -6      887.32      855.33     43.79 o 
   7   1  -6      422.80      375.85     32.10 o 
   9   1  -6     1317.24     1322.69     60.11 o 
  11   1  -6     1816.30     1740.14    130.09 o 
  13   1  -6     2003.40     1948.47     60.42 o 
  15   1  -6      812.70      806.51     40.74 o 
  17   1  -6       70.78       86.46     17.89 o 
  19   1  -6      459.42      498.52     45.78 o 
  21   1  -6      206.40      220.34     33.81 o 
  23   1  -6       28.67       55.93     46.90 o 
  25   1  -6      510.13      559.71     98.38 o 
  27   1  -6       85.75      127.49     37.48 o 
  29   1  -6       39.11       91.02     32.90 o 
  31   1  -6       71.49      137.36     36.71 o 
  33   1  -6       65.78       69.43     35.08 o 
  35   1  -6       29.90       92.79     40.97 o 
  37   1  -6       28.78       -1.36     36.14 o 
 -22   2  -6       70.82      123.46     50.24 o 
  -2   2  -6      702.34      681.62     49.79 o 
   0   2  -6     1335.22     1257.63     69.74 o 
   2   2  -6      406.93      410.54     29.39 o 
   4   2  -6      262.14      299.54     27.37 o 
   6   2  -6     1526.84     1576.46     70.79 o 
   8   2  -6      217.39      197.48     26.50 o 
  10   2  -6      792.01      711.65     55.37 o 
  12   2  -6      540.25      538.44     47.73 o 
  14   2  -6      587.07      592.25     43.22 o 
  16   2  -6     1325.86     1197.12     52.01 o 
  18   2  -6     1380.08     1253.37     54.89 o 
  20   2  -6     2231.06     2214.70     74.40 o 
  22   2  -6      587.12      554.70     39.29 o 
  24   2  -6      733.92      731.12     60.18 o 
  26   2  -6      156.00      130.28     41.50 o 
  28   2  -6       31.98       -6.48     27.46 o 
  30   2  -6      342.63      329.12     50.33 o 
  32   2  -6       36.07       98.39     55.51 o 
  34   2  -6      160.82      211.45     45.54 o 
  36   2  -6       31.12      -94.38     62.92 o 
 -21   3  -6       94.80      112.20     50.88 o 
 -19   3  -6      260.73      284.34     62.23 o 
  -3   3  -6      710.53      726.47     56.19 o 
  -1   3  -6     1255.68     1154.31     71.02 o 
   1   3  -6      264.02      286.91     40.36 o 
   3   3  -6      551.77      574.45     55.28 o 
   5   3  -6      736.89      686.93     61.87 o 
   7   3  -6     1006.24     1033.69     77.42 o 
   9   3  -6     1078.54     1217.82     87.86 o 
  11   3  -6     1767.98     1600.00    104.70 o 
  13   3  -6       74.16       72.58     20.77 o 
  15   3  -6      694.98      694.80     49.03 o 
  17   3  -6     1485.05     1429.69     71.71 o 
  19   3  -6     1554.60     1573.80    133.07 o 
  21   3  -6      791.85      755.64     56.41 o 
  23   3  -6       74.24       52.66     23.39 o 
  25   3  -6       10.94      -18.43     21.59 o 
  27   3  -6       77.03       64.70     44.29 o 
  29   3  -6      208.25      239.52     61.32 o 
  31   3  -6      541.13      581.30     65.80 o 
  33   3  -6      292.57      368.46     55.70 o 
  35   3  -6       17.34       33.65     30.61 o 
  37   3  -6       41.99      119.52     62.51 o 
 -22   4  -6       44.70       37.89     47.96 o 
 -20   4  -6        8.59      -27.91     38.89 o 
 -18   4  -6      376.27      515.15     78.89 o 
 -16   4  -6       19.57       98.75     48.41 o 
 -14   4  -6       55.65       74.86     46.58 o 
  -4   4  -6     1891.55     1725.38     89.60 o 
  -2   4  -6      332.54      348.50     45.12 o 
   0   4  -6      368.90      312.17     45.39 o 
   2   4  -6      146.69       92.89     35.14 o 
   4   4  -6      562.34      558.90     60.49 o 
   6   4  -6     1091.64      982.16     77.88 o 
   8   4  -6     1425.51     1245.46     89.50 o 
  10   4  -6      943.91      823.84     76.97 o 
  12   4  -6     1072.37     1076.89     88.41 o 
  14   4  -6     3174.82     2975.48    103.72 o 
  16   4  -6      796.29      718.59     54.32 o 
  18   4  -6      596.29      557.20     60.86 o 
  20   4  -6      571.42      556.01     78.84 o 
  22   4  -6      476.81      537.05     49.21 o 
  24   4  -6        0.35        4.28     19.81 o 
  26   4  -6       35.66       -4.23     24.96 o 
  28   4  -6       20.36       17.02     26.32 o 
  30   4  -6      459.05      476.63     83.56 o 
  32   4  -6      251.51      352.62     75.41 o 
  34   4  -6       52.85      105.15     37.15 o 
  36   4  -6       15.41       14.46     51.71 o 
 -23   5  -6        2.47       47.86     49.14 o 
 -21   5  -6      156.07      226.96     68.55 o 
 -19   5  -6       55.53       23.98     45.94 o 
 -17   5  -6      251.89      186.88     63.06 o 
 -15   5  -6      122.44      178.18     53.17 o 
 -13   5  -6      185.85      285.99     65.98 o 
 -11   5  -6      814.65      744.77     89.96 o 
  -9   5  -6      124.09       84.38     44.39 o 
  -7   5  -6      217.81      234.01     55.55 o 
  -5   5  -6      225.51      210.51     32.13 o 
  -3   5  -6      243.11      234.50     33.29 o 
  -1   5  -6      570.61      474.43     56.01 o 
   1   5  -6      877.73      885.43     73.40 o 
   3   5  -6      108.51      103.32     35.69 o 
   5   5  -6     1875.14     1812.14    109.55 o 
   7   5  -6     1307.11     1145.98     91.06 o 
   9   5  -6      615.28      529.30     46.40 o 
  11   5  -6       70.46       27.49     20.78 o 
  13   5  -6      833.41      746.01     53.84 o 
  15   5  -6     2229.93     2073.76     72.47 o 
  17   5  -6     1118.24     1168.96     70.58 o 
  19   5  -6     1193.17     1197.49     72.56 o 
  21   5  -6       59.43       84.29     27.82 o 
  23   5  -6      152.70      220.95     66.08 o 
  25   5  -6        3.82       10.96     24.29 o 
  27   5  -6      130.90       95.64     34.58 o 
  29   5  -6      237.01      260.23     46.72 o 
  31   5  -6      210.01      233.93     45.87 o 
  33   5  -6      115.82      110.45     51.80 o 
  35   5  -6       11.95       27.36     63.15 o 
 -24   6  -6      126.03      100.39     57.75 o 
 -22   6  -6       32.06       40.91     52.44 o 
 -20   6  -6       55.54      124.19     55.46 o 
 -18   6  -6      136.08      127.03     56.56 o 
 -16   6  -6      102.41      119.25     55.37 o 
 -14   6  -6       55.43       83.37     50.70 o 
 -12   6  -6      413.71      458.59     76.23 o 
 -10   6  -6      481.58      400.75     76.69 o 
  -8   6  -6      465.90      511.12     77.52 o 
  -6   6  -6      497.20      491.01    106.43 o 
  -4   6  -6       90.63       85.38     25.99 o 
  -2   6  -6      338.37      334.85     45.12 o 
   0   6  -6     1190.89     1070.42     64.87 o 
   2   6  -6      177.60      189.93     38.76 o 
   4   6  -6     1909.35     1741.66     81.21 o 
   6   6  -6      986.23      930.37     60.72 o 
   8   6  -6     1278.87     1234.39     91.79 o 
  10   6  -6       27.75       47.66     25.17 o 
  12   6  -6        4.25       27.98     49.28 o 
  14   6  -6     1056.72     1047.40     53.41 o 
  16   6  -6      516.10      506.24     50.03 o 
  18   6  -6      431.86      458.37     47.91 o 
  20   6  -6      347.75      372.56     43.60 o 
  22   6  -6       11.99       42.32     24.24 o 
  24   6  -6      318.83      392.77     47.47 o 
  26   6  -6       70.80      122.57     35.46 o 
  28   6  -6      300.14      400.32    100.21 o 
  30   6  -6       86.44       71.36     35.14 o 
  32   6  -6       29.85       67.01     36.84 o 
  34   6  -6       37.75       52.97     35.92 o 
 -23   7  -6       78.74      107.35     64.52 o 
 -21   7  -6      212.78      227.88     66.35 o 
 -19   7  -6        2.25       15.92     48.32 o 
 -17   7  -6       12.04      -16.93     44.84 o 
 -15   7  -6      207.45      251.22     65.89 o 
 -13   7  -6       73.48       73.03     42.92 o 
 -11   7  -6      214.81      244.44     66.90 o 
  -9   7  -6      348.24      427.66     76.78 o 
  -7   7  -6      584.62      616.88     56.01 o 
  -5   7  -6      136.43      119.48     27.56 o 
  -3   7  -6      522.96      490.54     45.74 o 
  -1   7  -6      298.75      360.66     40.30 o 
   1   7  -6      438.42      556.71     49.23 o 
   3   7  -6     1335.49     1330.10     74.15 o 
   5   7  -6     1087.54     1085.44     67.50 o 
   7   7  -6      338.77      331.17     40.02 o 
   9   7  -6     1037.14      998.80     65.06 o 
  11   7  -6       38.19       71.38     40.04 o 
  13   7  -6      178.78      186.57     32.89 o 
  15   7  -6      643.65      688.49     57.54 o 
  17   7  -6       57.87       27.11     23.79 o 
  19   7  -6      354.56      380.65     45.22 o 
  21   7  -6      127.97      133.46     32.82 o 
  23   7  -6       87.98      130.77     33.85 o 
  25   7  -6      398.54      365.21     49.70 o 
  27   7  -6      373.31      482.95     57.22 o 
  29   7  -6        3.64      -10.98     30.75 o 
  31   7  -6       18.65       32.67     37.04 o 
  33   7  -6       30.96       30.23     37.84 o 
 -24   8  -6       13.80       -6.77     57.20 o 
 -22   8  -6       75.67       61.59     58.94 o 
 -20   8  -6       34.45      -39.08     52.26 o 
 -18   8  -6       67.00      -45.12     50.24 o 
 -16   8  -6       38.78      -17.02     47.41 o 
 -14   8  -6       87.52       66.35     53.54 o 
 -12   8  -6      368.87      396.73     81.91 o 
 -10   8  -6      566.61      572.99     89.23 o 
  -8   8  -6      113.20       79.35     48.60 o 
  -6   8  -6       22.06       29.15     22.60 o 
  -4   8  -6      137.71      128.11     32.85 o 
  -2   8  -6      130.63      139.95     31.67 o 
   0   8  -6      194.65      144.92     30.86 o 
   2   8  -6     1934.56     1720.88    137.96 o 
   4   8  -6      394.50      450.47     46.58 o 
   6   8  -6     1160.51     1147.63     71.95 o 
   8   8  -6      103.41      159.41     32.04 o 
  10   8  -6      103.40      192.88     33.43 o 
  12   8  -6      204.19      220.85     34.94 o 
  14   8  -6      958.03      953.66     70.08 o 
  16   8  -6      145.14      222.41     39.52 o 
  18   8  -6       77.85      132.59     33.31 o 
  20   8  -6      121.43      134.07     32.06 o 
  22   8  -6       69.77      119.88     51.48 o 
  24   8  -6      145.84       98.38     41.00 o 
  26   8  -6      275.26      315.02     48.05 o 
  28   8  -6       30.60      113.75     40.30 o 
  30   8  -6       29.45       14.47     51.39 o 
  32   8  -6       39.29      -14.73     50.88 o 
 -21   9  -6       11.23      -20.13     59.03 o 
 -19   9  -6       60.71       73.31     61.32 o 
 -17   9  -6       13.72      -57.52     38.35 o 
 -15   9  -6       34.82        7.60     51.34 o 
 -13   9  -6       20.86      -24.62     49.42 o 
 -11   9  -6       82.45       53.81     55.73 o 
  -9   9  -6      302.01      191.64     64.89 o 
  -7   9  -6       28.45       28.74     24.90 o 
  -5   9  -6       26.16       57.05     25.29 o 
  -3   9  -6       14.63       31.85     22.02 o 
  -1   9  -6      131.29      118.51     28.18 o 
   1   9  -6      364.29      383.15     44.75 o 
   3   9  -6      283.53      318.10     41.23 o 
   5   9  -6      110.43      139.96     31.44 o 
   7   9  -6       30.82       42.81     25.26 o 
   9   9  -6      105.42      131.18     31.90 o 
  11   9  -6      538.13      491.68     50.42 o 
  13   9  -6      164.40      256.34     56.65 o 
  15   9  -6       98.27       91.84     53.13 o 
  17   9  -6      231.24      191.17     35.94 o 
  19   9  -6       47.65       16.90     24.30 o 
  21   9  -6      132.90      164.07     36.57 o 
  23   9  -6      126.04      102.47     38.16 o 
  25   9  -6       86.43      120.72     37.93 o 
  27   9  -6       66.25       11.67     42.14 o 
  29   9  -6       69.50       93.05     37.39 o 
 -20  10  -6       10.77      -75.91     50.61 o 
 -18  10  -6       29.78       -5.86     61.13 o 
 -16  10  -6       57.13       59.58     69.10 o 
 -14  10  -6       42.81       24.53     56.28 o 
 -12  10  -6       19.25      -63.70     42.46 o 
 -10  10  -6      123.04       37.43     57.38 o 
  -8  10  -6      151.88      194.37     51.71 o 
  -6  10  -6      118.32      117.64     30.26 o 
  -4  10  -6      276.70      337.42     46.41 o 
  -2  10  -6      336.35      389.41     47.54 o 
   0  10  -6      155.47      212.98     35.97 o 
   2  10  -6       25.92       11.05     24.38 o 
   4  10  -6      357.98      395.77     48.70 o 
   6  10  -6      227.94      272.34     60.81 o 
   8  10  -6      196.03      217.12     39.78 o 
  10  10  -6      478.10      553.41     73.67 o 
  12  10  -6       11.06       32.12     35.05 o 
  14  10  -6       48.01       62.80     34.36 o 
  16  10  -6      227.85      322.92     47.47 o 
  18  10  -6      193.91      281.84     44.86 o 
  20  10  -6       75.62       76.76     31.55 o 
  22  10  -6      287.28      351.28     52.37 o 
  24  10  -6      111.14       81.36     62.32 o 
  26  10  -6       27.53       35.23     32.68 o 
  28  10  -6       70.55      166.29     60.58 o 
 -15  11  -6       20.22      -43.10     55.92 o 
 -13  11  -6       20.63       14.92     52.26 o 
 -11  11  -6       19.58       10.62     56.92 o 
  -9  11  -6      217.06      247.83     73.21 o 
  -7  11  -6      117.71      160.64     35.61 o 
  -5  11  -6      115.32      172.72     44.71 o 
  -3  11  -6      211.48      219.23     38.52 o 
  -1  11  -6      230.34      293.25     42.43 o 
   1  11  -6       42.52       54.24     33.77 o 
   3  11  -6      137.69      115.41     70.88 o 
   5  11  -6      210.00      230.13     42.33 o 
   7  11  -6      189.50      196.11     38.99 o 
   9  11  -6      236.02      234.01     40.18 o 
  11  11  -6       56.43      104.79     44.20 o 
  13  11  -6       15.50       30.56     51.66 o 
  15  11  -6       57.44       96.39     35.81 o 
  17  11  -6       56.52       53.19     32.21 o 
  19  11  -6      201.24      285.82     44.83 o 
  21  11  -6      235.48      196.65     47.02 o 
  23  11  -6      192.04      173.41     45.44 o 
  25  11  -6        0.45      -18.12     43.56 o 
 -12  12  -6       53.42      -33.86     56.92 o 
 -10  12  -6       10.50      -14.92     45.58 o 
  -8  12  -6      103.41      180.35     37.63 o 
  -6  12  -6       13.62       80.02     32.48 o 
  -4  12  -6       10.61       55.38     30.76 o 
  -2  12  -6       29.13       55.09     29.88 o 
   0  12  -6       11.84       50.88     30.03 o 
   2  12  -6       47.15       96.01     30.92 o 
   4  12  -6        2.04       34.47     45.16 o 
   6  12  -6       14.97       46.52     28.16 o 
   8  12  -6       75.83       75.41     46.77 o 
  10  12  -6      126.71      155.49     50.79 o 
  12  12  -6      193.72      305.07     47.81 o 
  14  12  -6       71.30      118.51     79.07 o 
  16  12  -6       11.44       68.27     35.40 o 
  18  12  -6       92.41      139.63     40.32 o 
  20  12  -6       88.98      150.62     40.24 o 
  -7  13  -6       17.29       46.31     43.10 o 
  -5  13  -6       53.17       41.99     33.13 o 
  -3  13  -6       58.26       22.23     31.32 o 
  -1  13  -6       56.20       32.59     37.71 o 
   1  13  -6      196.12      153.40     58.94 o 
   3  13  -6       69.11       82.26     31.03 o 
   5  13  -6       28.20       90.44     31.25 o 
   7  13  -6       20.70       -1.87     58.30 o 
   9  13  -6        4.31       83.46     38.07 o 
  11  13  -6      102.46      192.93     48.89 o 
  13  13  -6      133.50      157.25     44.41 o 
  15  13  -6       72.86      131.49     41.82 o 
   4  14  -6       52.68      148.81     60.31 o 
  -5   1  -5     2812.59     2825.05     77.24 o 
  -3   1  -5     3558.69     3626.16     62.09 o 
  -1   1  -5      961.02      922.37     33.11 o 
   1   1  -5      727.21      761.54     33.20 o 
   3   1  -5     4884.35     5248.50    125.24 o 
   5   1  -5     2750.27     2880.14     75.35 o 
   7   1  -5      372.51      388.00     36.38 o 
   9   1  -5      841.51      815.20     30.70 o 
  11   1  -5     3812.01     3688.24     59.64 o 
  13   1  -5      442.88      423.78     21.19 o 
  15   1  -5       15.58       28.23     10.68 o 
  17   1  -5      958.07      844.51     41.42 o 
  19   1  -5       44.85       60.16     16.88 o 
  21   1  -5      673.13      651.15     39.82 o 
  23   1  -5       54.69       21.07     24.27 o 
  25   1  -5     1551.89     1489.47     64.74 o 
  27   1  -5      364.09      445.47     49.53 o 
  29   1  -5      269.73      255.36     41.76 o 
  31   1  -5       33.55       95.61     31.52 o 
  33   1  -5       83.43       24.90     29.66 o 
  35   1  -5       91.27      101.10     37.54 o 
  37   1  -5       72.91       57.68     40.21 o 
  39   1  -5      105.53      224.40     51.08 o 
 -22   2  -5      247.42      300.91     59.58 o 
 -20   2  -5      190.76      297.25     56.19 o 
  -6   2  -5     1436.18     1307.42     58.21 o 
  -4   2  -5     1695.50     1795.02     71.02 o 
  -2   2  -5     2245.01     2373.28     52.79 o 
   0   2  -5      151.15      150.27     17.15 o 
   2   2  -5     3999.32     4062.92    124.28 o 
   4   2  -5      333.66      389.50     43.20 o 
   6   2  -5      391.93      403.23     46.77 o 
   8   2  -5     1945.31     1862.01     55.00 o 
  10   2  -5     1858.65     1872.90    102.22 o 
  12   2  -5      710.61      789.65     45.35 o 
  14   2  -5       52.09       13.56     33.27 o 
  16   2  -5      169.60      132.11     28.55 o 
  18   2  -5      187.65      190.37     27.61 o 
  20   2  -5      401.19      370.14     37.48 o 
  22   2  -5     1317.53     1322.88    105.57 o 
  24   2  -5      254.93      222.04     36.34 o 
  26   2  -5      333.54      354.63     35.37 o 
  28   2  -5      174.83      181.34     30.56 o 
  30   2  -5      167.03      137.22     26.72 o 
  32   2  -5       33.18       25.23     29.42 o 
  34   2  -5       78.61      118.54     38.86 o 
  36   2  -5       66.28       33.53     53.77 o 
  38   2  -5       58.79       46.02     39.86 o 
 -21   3  -5       14.35       11.81     36.06 o 
 -19   3  -5        0.16       44.48     39.54 o 
 -17   3  -5       15.99       13.82     38.71 o 
  -7   3  -5      334.40      295.97     33.50 o 
  -5   3  -5     2443.51     2548.76     94.08 o 
  -3   3  -5      115.29      113.85     25.44 o 
  -1   3  -5     1410.96     1413.58     74.13 o 
   1   3  -5      367.56      368.91     42.83 o 
   3   3  -5     1520.57     1540.24     81.73 o 
   5   3  -5      663.13      507.83     50.79 o 
   7   3  -5      566.77      561.64     56.19 o 
   9   3  -5      970.13      964.87     75.04 o 
  11   3  -5      392.29      410.64     52.90 o 
  13   3  -5     1115.00     1065.10     56.76 o 
  15   3  -5      318.85      279.21     66.90 o 
  17   3  -5      703.47      646.36     47.55 o 
  19   3  -5       66.17       97.41     29.06 o 
  21   3  -5      201.28      159.07     30.59 o 
  23   3  -5      129.05      110.77     28.94 o 
  25   3  -5       13.62       50.87     54.22 o 
  27   3  -5       31.27       12.59     56.60 o 
  29   3  -5       28.78       45.27     27.52 o 
  31   3  -5       47.93        1.64     28.42 o 
  33   3  -5       17.95       10.10     25.66 o 
  35   3  -5      131.88      183.14     43.62 o 
  37   3  -5       51.52      -15.06     36.66 o 
 -22   4  -5       78.66       39.17     43.47 o 
 -20   4  -5       43.87       64.06     43.29 o 
 -18   4  -5      289.10      337.52     66.35 o 
 -16   4  -5       16.13       -4.39     36.42 o 
 -14   4  -5      430.17      430.31     69.10 o 
 -12   4  -5     1193.46     1073.22     98.75 o 
 -10   4  -5      754.81      632.93     75.23 o 
  -8   4  -5      435.84      429.22     43.93 o 
  -6   4  -5      530.44      541.14     48.87 o 
  -4   4  -5      543.40      603.92     53.08 o 
  -2   4  -5      422.77      438.46     47.04 o 
   0   4  -5     1752.67     1740.29     91.15 o 
   2   4  -5      531.07      560.73     54.36 o 
   4   4  -5      700.32      730.67     63.51 o 
   6   4  -5     1357.05     1260.84     82.00 o 
   8   4  -5     1402.97     1278.31     85.75 o 
  10   4  -5       40.65       54.82     28.83 o 
  12   4  -5     1031.53     1053.09     84.10 o 
  14   4  -5      156.95      155.30     21.63 o 
  16   4  -5       78.08      127.10     23.90 o 
  18   4  -5      832.58      805.17     56.01 o 
  20   4  -5      145.59      184.50     30.99 o 
  22   4  -5      640.27      679.01     55.03 o 
  24   4  -5      239.48      240.77     47.18 o 
  26   4  -5       34.97       63.98     28.48 o 
  28   4  -5        7.80       20.08     27.40 o 
  30   4  -5       35.49       29.54     66.26 o 
  32   4  -5      107.33      153.17     44.84 o 
  34   4  -5       63.53       41.70     34.36 o 
  36   4  -5       38.53       52.16     46.70 o 
 -23   5  -5       17.85       26.54     44.75 o 
 -21   5  -5       32.18      101.58     52.81 o 
 -19   5  -5       40.57       77.33     46.22 o 
 -17   5  -5      426.94      448.71     73.12 o 
 -15   5  -5      941.20     1063.80    104.60 o 
 -13   5  -5     1078.37      934.67     98.47 o 
 -11   5  -5      104.56      134.53     49.79 o 
  -9   5  -5      755.88      699.75     49.00 o 
  -7   5  -5      533.80      501.91     41.35 o 
  -5   5  -5      662.80      591.95     57.79 o 
  -3   5  -5      184.40      158.98     27.26 o 
  -1   5  -5      466.46      430.27     40.03 o 
   1   5  -5      259.11      203.93     36.70 o 
   3   5  -5      355.82      353.76     36.79 o 
   5   5  -5      558.77      472.24     53.31 o 
   7   5  -5     1054.35      990.80     57.98 o 
   9   5  -5      357.32      366.06     36.67 o 
  11   5  -5     1168.99     1122.11     59.97 o 
  13   5  -5      803.90      813.68     42.44 o 
  15   5  -5       72.26      119.42     20.86 o 
  17   5  -5      197.95      141.18     29.47 o 
  19   5  -5      684.90      623.67     81.95 o 
  21   5  -5      464.28      425.62     47.56 o 
  23   5  -5      405.56      452.44     85.84 o 
  25   5  -5      173.34      152.60     52.53 o 
  27   5  -5      121.29      125.51     32.09 o 
  29   5  -5      198.17      281.76     43.03 o 
  31   5  -5       12.33      -17.48     37.11 o 
  33   5  -5      256.05      324.04     83.05 o 
  35   5  -5       63.98        8.96     31.58 o 
  37   5  -5       12.98       94.88     37.75 o 
 -24   6  -5       15.61       58.02     50.06 o 
 -22   6  -5       86.48      116.96     53.54 o 
 -20   6  -5      182.75      282.15     65.71 o 
 -18   6  -5      141.16      142.04     52.71 o 
 -16   6  -5       55.81       56.74     45.39 o 
 -14   6  -5      342.79      387.03     71.29 o 
 -12   6  -5      302.20      322.05     66.72 o 
 -10   6  -5     1565.78     1534.97     75.25 o 
  -8   6  -5      749.41      750.01     53.52 o 
  -6   6  -5      551.95      461.37     43.75 o 
  -4   6  -5      175.32      199.09     38.21 o 
  -2   6  -5      750.59      768.52     53.55 o 
   0   6  -5      585.01      526.06     44.85 o 
   2   6  -5      744.55      811.26     54.28 o 
   4   6  -5      379.64      348.22     38.53 o 
   6   6  -5      469.23      517.78     65.53 o 
   8   6  -5      529.98      498.21     51.71 o 
  10   6  -5      582.32      536.18     78.16 o 
  12   6  -5       21.69       24.79     19.01 o 
  14   6  -5       22.26       19.42     16.62 o 
  16   6  -5     1755.85     1656.34     83.01 o 
  18   6  -5     4007.70     4077.74    133.37 o 
  20   6  -5       16.26       17.69     21.21 o 
  22   6  -5       39.61       36.10     27.82 o 
  24   6  -5      495.64      444.98     49.97 o 
  26   6  -5       38.51       47.49     28.78 o 
  28   6  -5      655.16      572.95     59.13 o 
  30   6  -5       16.92       64.07     32.84 o 
  32   6  -5       29.52      122.81     83.74 o 
  34   6  -5       88.89       25.17     44.98 o 
  36   6  -5        4.92       41.83     51.52 o 
 -23   7  -5       16.25       16.29     53.08 o 
 -21   7  -5       57.10       31.39     48.41 o 
 -19   7  -5        8.04       40.36     47.96 o 
 -17   7  -5       75.69      104.42     53.08 o 
 -15   7  -5       64.08       61.59     50.61 o 
 -13   7  -5       34.39       77.06     50.52 o 
 -11   7  -5      636.24      588.47     57.79 o 
  -9   7  -5       50.97       49.91     31.71 o 
  -7   7  -5      155.73      170.62     33.08 o 
  -5   7  -5      310.45      303.91     38.19 o 
  -3   7  -5      175.70      221.95     34.22 o 
  -1   7  -5      143.24      125.26     28.97 o 
   1   7  -5      415.48      439.29     64.15 o 
   3   7  -5      834.79      783.38     72.16 o 
   5   7  -5     1948.18     1915.95     84.80 o 
   7   7  -5      212.56      215.57     31.67 o 
   9   7  -5       55.06       69.79     25.01 o 
  11   7  -5      156.44      155.02     31.50 o 
  13   7  -5     1809.52     1795.17     68.61 o 
  15   7  -5      140.51       92.81     34.04 o 
  17   7  -5      142.49      145.19     30.57 o 
  19   7  -5      474.97      524.62     52.29 o 
  21   7  -5      214.54      209.17     37.12 o 
  23   7  -5      161.36      138.43     35.30 o 
  25   7  -5      147.59      119.29     47.86 o 
  27   7  -5        1.87       72.04     31.23 o 
  29   7  -5       71.67       62.84     34.14 o 
  31   7  -5        7.31      -21.87     66.49 o 
  33   7  -5       32.64       35.28     39.49 o 
 -24   8  -5       96.88       34.87     57.29 o 
 -22   8  -5        1.26       18.94     54.09 o 
 -20   8  -5        3.78       52.71     52.90 o 
 -18   8  -5      150.93       99.30     57.38 o 
 -16   8  -5       56.62       78.06     47.41 o 
 -14   8  -5       23.74      -19.31     43.20 o 
 -12   8  -5       69.02       75.23     40.91 o 
 -10   8  -5      964.25     1051.97     68.54 o 
  -8   8  -5      589.77      643.60     54.70 o 
  -6   8  -5      262.48      316.37     39.07 o 
  -4   8  -5      533.29      461.40     45.54 o 
  -2   8  -5      488.78      492.59     67.13 o 
   0   8  -5      614.55      623.61     52.32 o 
   2   8  -5     1274.82     1277.46     73.16 o 
   4   8  -5      314.29      328.57     41.22 o 
   6   8  -5      568.61      481.06     47.28 o 
   8   8  -5     1108.24     1143.19     69.40 o 
  10   8  -5      490.79      532.59     49.01 o 
  12   8  -5      606.67      707.83     54.54 o 
  14   8  -5      959.46      941.40     95.32 o 
  16   8  -5      556.08      606.43     57.25 o 
  18   8  -5     1033.76      938.34     70.45 o 
  20   8  -5       50.60       21.52     24.39 o 
  22   8  -5       55.49       -3.23     24.63 o 
  24   8  -5      166.29      194.62     39.18 o 
  26   8  -5      108.64      185.48     39.24 o 
  28   8  -5       21.71        0.45     30.97 o 
  30   8  -5       14.23       29.03     33.32 o 
  32   8  -5        0.53      -14.46     34.33 o 
 -25   9  -5        8.73      -35.97     58.48 o 
 -23   9  -5        4.33       40.63     61.13 o 
 -21   9  -5        8.18      -47.22     51.16 o 
 -19   9  -5       58.47      -19.13     51.16 o 
 -17   9  -5      180.55      123.27     61.23 o 
 -15   9  -5       43.17       41.91     48.14 o 
 -13   9  -5       41.78       84.65     51.34 o 
 -11   9  -5      172.10      201.32     34.18 o 
  -9   9  -5      261.43      361.23     80.03 o 
  -7   9  -5       35.73      -15.42     18.39 o 
  -5   9  -5      457.36      429.16     45.88 o 
  -3   9  -5      262.13      220.96     35.88 o 
  -1   9  -5      802.63      741.85     58.29 o 
   1   9  -5      695.72      665.14     56.49 o 
   3   9  -5      517.89      584.54     52.66 o 
   5   9  -5       92.86       78.42     27.07 o 
   7   9  -5     1224.14     1321.40     76.81 o 
   9   9  -5      467.36      545.92     51.31 o 
  11   9  -5       41.30       76.02     27.10 o 
  13   9  -5     1802.93     1701.78     93.12 o 
  15   9  -5      194.00      228.75     57.61 o 
  17   9  -5        2.94        8.40     36.84 o 
  19   9  -5      209.56      198.48     50.79 o 
  21   9  -5       62.06       62.20     30.64 o 
  23   9  -5      243.94      190.52     41.32 o 
  25   9  -5      185.67      251.60     47.38 o 
  27   9  -5       68.19       42.10     32.26 o 
  29   9  -5       42.44      137.01     39.98 o 
  31   9  -5       89.86       69.63     49.37 o 
 -22  10  -5       30.08      -22.06     56.37 o 
 -20  10  -5       58.96       94.17     63.79 o 
 -18  10  -5       36.70       10.16     55.00 o 
 -16  10  -5       16.65       18.21     47.50 o 
 -14  10  -5       36.02       37.25     51.34 o 
 -12  10  -5       37.27        6.27     24.76 o 
 -10  10  -5       43.74       -2.71     24.79 o 
  -8  10  -5      250.01      288.27     42.79 o 
  -6  10  -5       48.20      -10.76     64.02 o 
  -4  10  -5      278.09      247.82     61.77 o 
  -2  10  -5      118.10      164.29     32.63 o 
   0  10  -5      162.05      156.00     32.27 o 
   2  10  -5       84.56       43.37     23.03 o 
   4  10  -5        0.78      -22.53     22.15 o 
   6  10  -5      299.54      315.87     41.82 o 
   8  10  -5      473.30      529.91     52.90 o 
  10  10  -5       84.35      113.17     62.00 o 
  12  10  -5      232.49      143.77     41.73 o 
  14  10  -5      159.83      164.75     34.03 o 
  16  10  -5      191.14      221.19     38.14 o 
  18  10  -5      143.90      148.08     38.67 o 
  20  10  -5       28.19       28.02     35.05 o 
  22  10  -5      110.34      119.13     35.19 o 
  24  10  -5       68.51      150.92     40.67 o 
  26  10  -5       43.53       30.30    127.35 o 
  28  10  -5        5.49       -8.75     39.35 o 
 -19  11  -5       12.88        2.65     56.28 o 
 -17  11  -5       31.20       61.23     64.61 o 
 -15  11  -5       15.51       -9.15     49.97 o 
 -13  11  -5       48.64       44.93     32.35 o 
 -11  11  -5      139.20      131.18     35.37 o 
  -9  11  -5       21.40      -22.90     24.75 o 
  -7  11  -5       29.62       64.79     26.36 o 
  -5  11  -5       92.18      118.06     33.11 o 
  -3  11  -5       19.94       22.48     23.40 o 
  -1  11  -5       49.76       78.64     46.03 o 
   1  11  -5        9.60        7.85     24.11 o 
   3  11  -5       98.70      101.88     29.75 o 
   5  11  -5       29.85       64.04     28.06 o 
   7  11  -5      137.22      150.13     34.78 o 
   9  11  -5       75.20       39.55     63.79 o 
  11  11  -5        9.74       18.28     27.08 o 
  13  11  -5       67.91      144.84     47.41 o 
  15  11  -5       60.50       66.76     29.31 o 
  17  11  -5       56.97       65.56    106.71 o 
  19  11  -5       58.61       76.17     31.87 o 
  21  11  -5       28.57       46.79     33.25 o 
  23  11  -5        9.15      -30.11     43.52 o 
  25  11  -5        4.10       58.47     35.59 o 
 -16  12  -5        0.37      -29.19     53.08 o 
 -14  12  -5       19.33       72.30     62.14 o 
 -12  12  -5      118.14      188.15     40.16 o 
 -10  12  -5       23.58       88.80     34.82 o 
  -8  12  -5        6.16       41.46     26.11 o 
  -6  12  -5       49.36        7.96     23.38 o 
  -4  12  -5       42.82       30.72     28.65 o 
  -2  12  -5        4.41       19.19     46.95 o 
   0  12  -5        6.80      -14.45     26.35 o 
   2  12  -5      189.72      210.68     41.39 o 
   4  12  -5      107.38      101.54    125.06 o 
   6  12  -5      283.13      292.54     61.59 o 
   8  12  -5      266.47      219.92     40.28 o 
  10  12  -5       21.93       56.14     54.22 o 
  12  12  -5       54.53      124.31     34.28 o 
  14  12  -5       49.42      160.79     34.89 o 
  16  12  -5       26.00       76.96     34.63 o 
  18  12  -5       31.46        1.07     31.96 o 
  20  12  -5       94.98      112.60     40.76 o 
  22  12  -5       23.92       48.78     39.55 o 
 -13  13  -5        1.62        5.31     39.35 o 
 -11  13  -5       23.20       48.55     33.31 o 
  -9  13  -5      108.85      175.81     41.18 o 
  -7  13  -5        6.32        2.57     35.14 o 
  -5  13  -5       35.43      128.36     36.80 o 
  -3  13  -5        8.69      -15.84     48.00 o 
  -1  13  -5       51.24       51.19     30.46 o 
   1  13  -5       94.00       98.42     34.63 o 
   3  13  -5      286.00      344.18     50.34 o 
   5  13  -5        2.58        8.17     29.05 o 
   7  13  -5      299.76      337.22     51.94 o 
   9  13  -5       92.61       83.18     31.41 o 
  11  13  -5       49.60       89.75     87.17 o 
  13  13  -5       16.47       42.06     34.83 o 
  15  13  -5        1.65       54.18     37.34 o 
  17  13  -5       54.13       78.59     94.67 o 
  -6  14  -5       33.15       82.09     46.77 o 
  -4  14  -5       46.68        6.84     42.78 o 
  -2  14  -5       10.86       -4.61     31.24 o 
   0  14  -5       17.56       17.24     52.16 o 
   2  14  -5        1.20      -28.18     65.25 o 
   4  14  -5       23.32       81.16     34.08 o 
   6  14  -5        6.77       39.92     35.92 o 
   8  14  -5      141.31      207.45     73.26 o 
  10  14  -5       77.46       53.26     87.95 o 
  12  14  -5       44.50       17.85     40.82 o 
  -4   0  -4      531.24      538.31     25.35 o 
  -2   0  -4      656.75      649.50     32.49 o 
   0   0  -4     2261.80     2373.69     71.75 o 
   2   0  -4     1626.73     1768.39     68.09 o 
   4   0  -4     2113.81     2043.58     78.70 o 
   6   0  -4    12497.67    13128.63    244.35 o 
   8   0  -4     2649.52     2675.42    103.32 o 
  10   0  -4     2319.05     2416.61     62.50 o 
  12   0  -4     1201.56     1272.41     48.04 o 
  14   0  -4     3679.46     3978.59     91.61 o 
  16   0  -4     3209.35     3258.75     88.04 o 
  18   0  -4     2046.61     1921.05     70.59 o 
  20   0  -4     5051.39     5175.44    125.49 o 
  22   0  -4     1742.71     1742.43     77.38 o 
  24   0  -4      788.95      746.97     52.40 o 
  26   0  -4     1759.39     1738.83     82.54 o 
  28   0  -4       19.94       -8.83     21.20 o 
  30   0  -4      389.85      527.45     51.76 o 
  32   0  -4        0.47        3.75     40.73 o 
  34   0  -4       93.77       47.77     47.86 o 
  36   0  -4       69.74       96.09     56.19 o 
  38   0  -4      170.68      132.24     62.60 o 
  -9   1  -4     1013.01      891.56     38.16 o 
  -7   1  -4     5175.99     4796.43     97.83 o 
  -5   1  -4     2460.92     2252.33     63.24 o 
  -3   1  -4      919.21      907.88     25.23 o 
  -1   1  -4     2194.13     2340.43     48.25 o 
   1   1  -4      314.62      297.45     20.35 o 
   3   1  -4     2962.28     2909.22     65.89 o 
   5   1  -4     3488.27     3398.96    111.47 o 
   7   1  -4     5453.00     5699.61    155.95 o 
   9   1  -4      910.57      972.00     35.13 o 
  11   1  -4     1934.32     1981.15     44.76 o 
  13   1  -4     3005.35     2965.80     59.76 o 
  15   1  -4     3551.49     3520.40     69.43 o 
  17   1  -4     1309.62     1193.00     81.99 o 
  19   1  -4     2171.09     2006.40    116.84 o 
  21   1  -4      445.39      450.68     27.56 o 
  23   1  -4      252.12      264.72     23.65 o 
  25   1  -4      574.17      585.43     34.61 o 
  27   1  -4      356.84      347.93     34.68 o 
  29   1  -4      157.51      170.46     28.43 o 
  31   1  -4       13.17       32.43     25.03 o 
  33   1  -4      113.39      190.74     62.36 o 
  35   1  -4      103.31      114.09     36.41 o 
  37   1  -4       25.05      -56.75     61.73 o 
  39   1  -4       30.43       40.85     74.82 o 
 -22   2  -4       62.49      101.68     42.28 o 
 -20   2  -4       31.77        1.01     32.31 o 
 -18   2  -4     1404.72     1553.60    106.53 o 
 -10   2  -4      775.67      753.55     44.48 o 
  -8   2  -4     3881.71     3966.18    102.13 o 
  -6   2  -4     2040.58     2001.12     70.01 o 
  -4   2  -4      940.62      932.84     48.87 o 
  -2   2  -4     2339.70     2401.14     81.73 o 
   0   2  -4      326.70      343.01     35.33 o 
   2   2  -4      582.99      637.14     45.94 o 
   4   2  -4    11524.69    12012.57    234.65 o 
   6   2  -4     2648.01     2587.56    101.49 o 
   8   2  -4     6154.24     6107.96    170.77 o 
  10   2  -4     3589.22     3593.14     63.17 o 
  12   2  -4     5348.10     5313.36     77.27 o 
  14   2  -4     5017.50     5068.13     81.50 o 
  16   2  -4      455.07      455.04     25.91 o 
  18   2  -4     1289.41     1250.46     52.08 o 
  20   2  -4       39.22       44.28     15.39 o 
  22   2  -4      208.97      204.98     32.08 o 
  24   2  -4      191.43      188.10     31.86 o 
  26   2  -4      136.82      111.93     29.91 o 
  28   2  -4      335.75      318.01     42.40 o 
  30   2  -4      186.06      201.70     29.16 o 
  32   2  -4      112.28       91.94     25.61 o 
  34   2  -4       70.62       83.96     35.06 o 
  36   2  -4      108.43      123.55     29.57 o 
  38   2  -4      131.13       89.60     42.59 o 
 -21   3  -4      240.58      249.20     54.36 o 
 -19   3  -4      196.68      222.11     51.98 o 
 -17   3  -4      129.28      149.45     44.11 o 
 -15   3  -4     1261.46     1398.93    100.03 o 
 -13   3  -4      924.41      872.89     80.99 o 
 -11   3  -4     1270.89     1324.71     68.00 o 
  -9   3  -4     1338.30     1258.27     63.51 o 
  -7   3  -4      911.07      899.43     53.35 o 
  -5   3  -4     1045.15     1172.06     60.95 o 
  -3   3  -4     4505.06     4424.87    124.46 o 
  -1   3  -4      525.93      612.07     47.50 o 
   1   3  -4     3731.12     3702.15    118.97 o 
   3   3  -4     2611.90     2685.76    102.22 o 
   5   3  -4     1733.86     1856.43     88.22 o 
   7   3  -4     1835.82     1923.51     93.07 o 
   9   3  -4     2580.37     2758.70    119.80 o 
  11   3  -4     5035.16     4967.41    125.42 o 
  13   3  -4     3845.10     3735.37     62.71 o 
  15   3  -4     5769.49     5794.74    133.21 o 
  17   3  -4       61.28       68.78     19.42 o 
  19   3  -4     1453.45     1240.12     64.92 o 
  21   3  -4     2434.41     2394.28     93.55 o 
  23   3  -4       31.14       24.08     25.34 o 
  25   3  -4      233.92      186.72     33.59 o 
  27   3  -4      578.89      734.35     58.95 o 
  29   3  -4      161.09      233.29     36.68 o 
  31   3  -4      202.94      161.74     36.95 o 
  33   3  -4      215.42      176.16     39.47 o 
  35   3  -4      115.87      159.58     30.38 o 
  37   3  -4      133.49      150.22     33.20 o 
  39   3  -4       33.73       83.48     27.76 o 
 -22   4  -4      326.73      346.39     61.87 o 
 -20   4  -4      126.44       75.04     41.55 o 
 -18   4  -4      401.65      439.92     65.62 o 
 -16   4  -4     1547.88     1558.27    113.30 o 
 -14   4  -4     3394.17     3305.15    159.51 o 
 -12   4  -4       97.07      105.02     23.02 o 
 -10   4  -4     1452.98     1320.25     58.70 o 
  -8   4  -4     1961.98     2110.48     72.65 o 
  -6   4  -4      792.39      699.45     42.44 o 
  -4   4  -4     1773.65     1768.80     65.65 o 
  -2   4  -4     1205.94     1167.40     69.46 o 
   0   4  -4     9663.97     9705.60    217.17 o 
   2   4  -4    11685.23    12414.52    256.34 o 
   4   4  -4       23.38        9.70     24.80 o 
   6   4  -4      561.91      544.80     38.11 o 
   8   4  -4      486.47      439.17     35.49 o 
  10   4  -4     1866.72     1730.64     65.26 o 
  12   4  -4     3177.83     3153.55     73.66 o 
  14   4  -4     2964.99     2966.95     72.07 o 
  16   4  -4      530.33      546.67     56.83 o 
  18   4  -4      114.78      140.93     26.19 o 
  20   4  -4      651.64      602.00     49.76 o 
  22   4  -4     1227.18     1288.91     73.06 o 
  24   4  -4      104.30      108.89     30.31 o 
  26   4  -4     1827.85     1782.85     90.98 o 
  28   4  -4      696.09      649.12     57.41 o 
  30   4  -4       40.55       17.95     35.74 o 
  32   4  -4      326.00      270.50     44.52 o 
  34   4  -4       62.52      161.47     36.81 o 
  36   4  -4       78.99       41.64     79.35 o 
  38   4  -4       44.22       91.25     71.96 o 
 -23   5  -4      207.73      150.27     52.07 o 
 -21   5  -4      306.94      264.67     57.84 o 
 -19   5  -4     1432.11     1423.92    114.76 o 
 -17   5  -4      445.40      474.24     70.19 o 
 -15   5  -4      911.36      825.85     88.31 o 
 -13   5  -4       12.07       36.52     22.69 o 
 -11   5  -4      483.87      539.11     41.42 o 
  -9   5  -4      981.33      975.26     54.30 o 
  -7   5  -4     2166.43     2206.89     79.02 o 
  -5   5  -4      778.19      748.87     46.78 o 
  -3   5  -4       21.86      -19.33     15.48 o 
  -1   5  -4      265.96      231.13     30.89 o 
   1   5  -4     2169.55     1953.08     73.01 o 
   3   5  -4      605.01      673.98     43.82 o 
   5   5  -4     2634.34     2663.74     85.77 o 
   7   5  -4     2491.72     2523.81     82.85 o 
   9   5  -4     1247.45     1248.59     89.41 o 
  11   5  -4     2299.10     2100.50     75.75 o 
  13   5  -4     1743.36     1648.95     72.57 o 
  15   5  -4      715.18      668.42     38.96 o 
  17   5  -4      320.58      298.57     37.16 o 
  19   5  -4       42.80       24.46     21.49 o 
  21   5  -4     1038.67     1064.38     68.01 o 
  23   5  -4      553.95      580.19     71.25 o 
  25   5  -4      170.98      180.32     35.30 o 
  27   5  -4      389.86      320.08     83.05 o 
  29   5  -4       25.05       47.88     28.88 o 
  31   5  -4        0.16      -32.52     21.68 o 
  33   5  -4      260.23      312.14     47.22 o 
  35   5  -4       19.97       37.72     31.25 o 
  37   5  -4       81.25       72.11     61.13 o 
 -24   6  -4       80.34       93.16     50.06 o 
 -22   6  -4       69.29       89.78     47.68 o 
 -20   6  -4      805.67      900.62     98.11 o 
 -18   6  -4      398.28      358.11     66.17 o 
 -16   6  -4      204.27      224.40     57.38 o 
 -14   6  -4      805.49      763.63     54.69 o 
 -12   6  -4      200.48      234.21     34.04 o 
 -10   6  -4      572.07      528.98     45.29 o 
  -8   6  -4     1021.94     1008.86     58.88 o 
  -6   6  -4     2639.80     2438.87    105.25 o 
  -4   6  -4      146.99      130.05     26.93 o 
  -2   6  -4      219.84      247.57     31.19 o 
   0   6  -4      239.80      211.20     29.66 o 
   2   6  -4     1044.04     1014.49     55.96 o 
   4   6  -4     1342.83     1363.67     85.02 o 
   6   6  -4     4121.96     4201.55    114.18 o 
   8   6  -4      155.04      159.01     26.72 o 
  10   6  -4      251.63      303.01     39.86 o 
  12   6  -4      820.98      807.59     47.64 o 
  14   6  -4      315.27      255.80     25.79 o 
  16   6  -4      200.39      203.83     32.62 o 
  18   6  -4      759.22      706.18     56.90 o 
  20   6  -4      515.44      452.18     66.85 o 
  22   6  -4       27.81       64.06     26.32 o 
  24   6  -4      157.80      188.65     34.36 o 
  26   6  -4        8.96      -21.11     23.16 o 
  28   6  -4      225.50      169.16     36.63 o 
  30   6  -4       18.06       -9.53     38.71 o 
  32   6  -4      208.41      215.52     80.35 o 
  34   6  -4      173.44      131.38     40.41 o 
  36   6  -4       11.72        1.05     39.90 o 
 -23   7  -4       37.60      -19.40     48.32 o 
 -21   7  -4      342.12      335.41     72.76 o 
 -19   7  -4      359.68      401.12     71.66 o 
 -17   7  -4      169.20      167.39     53.81 o 
 -15   7  -4      679.88      657.15     51.68 o 
 -13   7  -4      108.85      132.99     28.99 o 
 -11   7  -4     2393.44     2334.85     94.00 o 
  -9   7  -4      178.48      210.17     70.15 o 
  -7   7  -4        6.20        8.17     20.92 o 
  -5   7  -4     1710.31     1719.72     78.98 o 
  -3   7  -4      392.84      367.53     39.53 o 
  -1   7  -4      407.61      431.16     41.12 o 
   1   7  -4      553.92      567.95     46.53 o 
   3   7  -4     1334.39     1266.37     66.23 o 
   5   7  -4     2789.79     2733.31     98.79 o 
   7   7  -4      966.63      968.58     99.66 o 
   9   7  -4      370.02      489.72     43.56 o 
  11   7  -4       87.02       72.09     23.43 o 
  13   7  -4      256.67      243.59     27.67 o 
  15   7  -4      159.84       86.17     26.56 o 
  17   7  -4      645.54      580.31     55.60 o 
  19   7  -4      549.73      541.21     53.89 o 
  21   7  -4       62.91       49.89     27.49 o 
  23   7  -4      104.32       87.56     31.98 o 
  25   7  -4      222.10      247.46     42.27 o 
  27   7  -4      111.62      199.83     55.64 o 
  29   7  -4      377.48      527.90     58.36 o 
  31   7  -4      251.15      322.73     50.17 o 
  33   7  -4      131.73      169.31     64.89 o 
  35   7  -4       75.41       77.21     38.69 o 
 -24   8  -4       62.14       54.82     56.92 o 
 -22   8  -4      238.73      297.43     70.83 o 
 -20   8  -4      262.01      274.37     68.36 o 
 -18   8  -4      312.28      327.91     72.30 o 
 -16   8  -4       66.55       58.11     27.74 o 
 -14   8  -4       35.93        7.55     37.02 o 
 -12   8  -4       76.43       46.62     37.75 o 
 -10   8  -4     1519.20     1308.31     74.01 o 
  -8   8  -4     1077.17      976.04    113.44 o 
  -6   8  -4      156.78      149.47     29.06 o 
  -4   8  -4      779.60      862.00     58.95 o 
  -2   8  -4      313.69      282.67     38.04 o 
   0   8  -4       19.26       20.35     20.54 o 
   2   8  -4     1248.45     1298.74     70.35 o 
   4   8  -4     1879.16     1711.12     97.51 o 
   6   8  -4     2534.31     2381.39     94.60 o 
   8   8  -4      495.98      500.85     45.68 o 
  10   8  -4      584.15      707.07     53.80 o 
  12   8  -4      130.19      167.77     26.11 o 
  14   8  -4      337.25      407.97     80.81 o 
  16   8  -4      388.46      379.79     75.91 o 
  18   8  -4      907.57      890.64     67.45 o 
  20   8  -4       58.04      148.52     33.48 o 
  22   8  -4      137.99      144.72     35.79 o 
  24   8  -4       60.38       46.19     38.07 o 
  26   8  -4       48.64       34.22     28.32 o 
  28   8  -4      188.55      156.25     59.30 o 
  30   8  -4      189.16      266.94     79.21 o 
  32   8  -4       72.19      127.14     38.20 o 
  34   8  -4       18.89       37.56     33.93 o 
 -25   9  -4       38.12      115.40     61.04 o 
 -23   9  -4      441.84      460.33     86.76 o 
 -21   9  -4       67.40       -2.65     46.95 o 
 -19   9  -4       18.12       53.90     44.02 o 
 -17   9  -4      150.01      133.81     32.45 o 
 -15   9  -4       52.51       74.83     25.75 o 
 -13   9  -4       59.50        5.00     21.83 o 
 -11   9  -4       44.73       35.40     24.44 o 
  -9   9  -4      329.28      279.47     39.57 o 
  -7   9  -4     1062.85     1133.69     71.74 o 
  -5   9  -4      175.45      172.47     32.24 o 
  -3   9  -4      498.73      400.56     46.01 o 
  -1   9  -4      509.83      490.64     49.54 o 
   1   9  -4      767.82      815.17     60.87 o 
   3   9  -4     1913.52     1949.95     91.04 o 
   5   9  -4      152.31      171.48     32.45 o 
   7   9  -4      250.48      250.93     37.40 o 
   9   9  -4     1092.99     1056.28     94.03 o 
  11   9  -4      608.40      653.51     53.44 o 
  13   9  -4      612.88      591.22     55.49 o 
  15   9  -4     1309.98     1249.52     78.61 o 
  17   9  -4      150.59      156.91     32.64 o 
  19   9  -4      290.10      274.04     41.91 o 
  21   9  -4      168.92      193.01     38.57 o 
  23   9  -4      325.57      330.05     88.36 o 
  25   9  -4       60.32       96.15     33.42 o 
  27   9  -4      225.21      260.68     84.29 o 
  29   9  -4       10.16        6.20     30.42 o 
  31   9  -4      139.97      194.24     49.47 o 
 -24  10  -4       77.71       86.94     61.59 o 
 -22  10  -4        9.84      -65.25     49.97 o 
 -20  10  -4       30.40        2.65     49.79 o 
 -18  10  -4       12.66       28.74     50.52 o 
 -16  10  -4       12.61       62.28     36.38 o 
 -14  10  -4      270.21      224.56     40.59 o 
 -12  10  -4       94.00       51.77     53.86 o 
 -10  10  -4      154.54      103.74     28.76 o 
  -8  10  -4      105.37       65.41     26.96 o 
  -6  10  -4      436.15      422.95     50.88 o 
  -4  10  -4      204.78      191.19     39.22 o 
  -2  10  -4      551.88      588.83     54.31 o 
   0  10  -4      730.04      788.62     62.14 o 
   2  10  -4      847.45      914.98    143.68 o 
   4  10  -4       16.99        4.15     22.83 o 
   6  10  -4      845.72      791.20     61.21 o 
   8  10  -4       69.07       90.68     40.08 o 
  10  10  -4      472.27      439.56     45.84 o 
  12  10  -4      363.65      466.66     40.94 o 
  14  10  -4       98.95       82.18     30.77 o 
  16  10  -4       24.64       24.30     44.61 o 
  18  10  -4      182.06      211.80     39.93 o 
  20  10  -4      239.46      282.23     44.72 o 
  22  10  -4      344.90      380.55     51.38 o 
  24  10  -4      281.58      350.33     62.69 o 
  26  10  -4       52.82       72.77     36.42 o 
  28  10  -4      109.20      113.21     43.10 o 
  30  10  -4       12.95       84.80     36.18 o 
 -23  11  -4       36.57      -43.47     60.68 o 
 -21  11  -4        0.57       48.14     61.13 o 
 -19  11  -4        6.92       65.16     57.47 o 
 -17  11  -4      104.75      175.57     39.61 o 
 -15  11  -4      257.89      196.42     39.85 o 
 -13  11  -4      271.66      288.50     46.94 o 
 -11  11  -4      262.63      208.62     39.18 o 
  -9  11  -4       25.86       73.29     27.63 o 
  -7  11  -4      202.70      265.39     40.74 o 
  -5  11  -4      299.35      324.03     45.44 o 
  -3  11  -4      126.26      151.75     32.55 o 
  -1  11  -4      168.99      173.85     34.52 o 
   1  11  -4      433.66      406.99     47.52 o 
   3  11  -4      229.60      314.63     41.71 o 
   5  11  -4      892.35      942.70     69.76 o 
   7  11  -4      300.21      300.05     43.06 o 
   9  11  -4     1145.57     1192.54    120.57 o 
  11  11  -4      576.53      550.14     46.91 o 
  13  11  -4      369.84      422.14    138.65 o 
  15  11  -4       67.13      157.77     49.05 o 
  17  11  -4      365.64      343.91     69.05 o 
  19  11  -4       48.56       57.63     29.65 o 
  21  11  -4      173.66      188.29     87.31 o 
  23  11  -4      357.71      530.18     80.72 o 
  25  11  -4      133.56      106.06     66.67 o 
  27  11  -4        1.00       14.57     37.74 o 
 -20  12  -4       68.84       93.99     65.71 o 
 -18  12  -4       14.61      -28.16     31.32 o 
 -16  12  -4       25.06        2.14     30.61 o 
 -14  12  -4       75.48      135.10     36.55 o 
 -12  12  -4       91.49      140.43     55.32 o 
 -10  12  -4       40.46       61.42     59.76 o 
  -8  12  -4       18.40       10.91     39.67 o 
  -6  12  -4       79.20      109.83     31.65 o 
  -4  12  -4      176.94      183.51     36.83 o 
  -2  12  -4      212.22      217.39     38.63 o 
   0  12  -4       88.65       62.27     50.75 o 
   2  12  -4      404.84      513.73     81.40 o 
   4  12  -4       14.83       48.68     29.42 o 
   6  12  -4       44.71       44.61     28.12 o 
   8  12  -4      292.88      305.75     44.32 o 
  10  12  -4      227.18      283.59     37.08 o 
  12  12  -4      282.58      305.68     50.18 o 
  14  12  -4      409.69      438.76     56.17 o 
  16  12  -4      109.20      119.26     43.15 o 
  18  12  -4       46.98      105.64     37.58 o 
  20  12  -4       26.57       58.15     35.48 o 
  22  12  -4      101.18      143.02     42.40 o 
  24  12  -4      173.87      233.00     50.21 o 
 -15  13  -4       49.94       58.63     38.08 o 
 -13  13  -4       49.39       74.77     37.67 o 
 -11  13  -4       91.73      158.92     40.45 o 
  -9  13  -4      140.16       90.10     34.22 o 
  -7  13  -4      171.06      282.60     45.53 o 
  -5  13  -4      121.52      207.19     38.75 o 
  -3  13  -4       35.95       -0.04     36.20 o 
  -1  13  -4       39.52       26.01     25.60 o 
   1  13  -4      209.78      239.38     50.11 o 
   3  13  -4       42.60       67.36     45.58 o 
   5  13  -4      632.19      650.23     64.49 o 
   7  13  -4      343.04      429.77     52.12 o 
   9  13  -4        6.88        7.98     44.85 o 
  11  13  -4      124.30      175.94    112.43 o 
  13  13  -4      127.58      166.80     45.80 o 
  15  13  -4      266.48      277.33     53.76 o 
  17  13  -4      123.97      184.63     43.63 o 
  19  13  -4       58.03      100.32     42.66 o 
  21  13  -4       47.69       76.60     57.56 o 
 -12  14  -4       35.28      115.95     45.21 o 
 -10  14  -4       96.71      119.64     68.59 o 
  -8  14  -4       47.04       76.50     37.29 o 
  -6  14  -4       84.73       91.38     40.03 o 
  -4  14  -4       90.76      171.22     69.42 o 
  -2  14  -4        7.50       38.24     28.48 o 
   0  14  -4       99.88       49.16     31.59 o 
   2  14  -4      183.65      247.53     42.13 o 
   4  14  -4       49.39      109.08     75.55 o 
   6  14  -4       73.07      155.72     39.14 o 
   8  14  -4       25.72      -12.43     24.40 o 
  10  14  -4      196.19      233.86     50.21 o 
  12  14  -4      131.37      183.36     56.97 o 
  14  14  -4       11.41       36.80     37.19 o 
  16  14  -4      204.11      214.43     69.19 o 
  -1  15  -4        5.45      -45.89     30.59 o 
   1  15  -4       30.66       25.07     52.85 o 
   3  15  -4       68.43       74.63     35.16 o 
   5  15  -4       70.31       20.32     51.98 o 
   7  15  -4       45.74      -20.25     35.69 o 
 -21   1  -3       48.77       35.42     27.64 o 
 -19   1  -3       72.82      111.83     27.27 o 
 -15   1  -3       73.24       87.49     20.77 o 
 -13   1  -3     1724.49     1886.63     68.00 o 
 -11   1  -3      569.35      556.06     34.23 o 
  -9   1  -3      486.86      477.17     30.38 o 
  -7   1  -3     2912.36     2938.62     71.75 o 
  -5   1  -3     1645.81     1714.76     51.16 o 
  -3   1  -3     5385.77     5247.61    101.22 o 
  -1   1  -3     1417.85     1406.31     32.73 o 
   1   1  -3     7387.06     7599.97    143.13 o 
   3   1  -3     1799.92     1936.51     70.93 o 
   5   1  -3     8856.93     9514.15    188.25 o 
   7   1  -3     1768.37     1812.67     66.67 o 
   9   1  -3     6683.65     6918.97     83.41 o 
  11   1  -3      651.93      692.38     38.82 o 
  13   1  -3     2532.32     2743.99     56.74 o 
  15   1  -3     2089.91     2122.53     53.52 o 
  17   1  -3     1598.99     1587.32     49.36 o 
  19   1  -3      413.16      427.27     28.71 o 
  21   1  -3      155.27      178.35     21.92 o 
  23   1  -3       44.47       54.67     17.17 o 
  25   1  -3     1831.47     1703.59     56.90 o 
  27   1  -3       18.43       35.41     16.24 o 
  29   1  -3      552.58      538.65     35.48 o 
  31   1  -3       55.89       68.21     18.82 o 
  33   1  -3      151.90      196.68     30.58 o 
  35   1  -3       72.17       43.74     35.42 o 
  37   1  -3      189.40      213.86     47.07 o 
  39   1  -3       85.88       96.22     68.27 o 
 -18   2  -3      973.81      952.88     76.60 o 
 -16   2  -3      288.43      297.03     47.54 o 
 -14   2  -3      216.42      225.96     29.56 o 
 -12   2  -3     1618.92     1617.84     68.82 o 
 -10   2  -3      624.48      633.85     41.64 o 
  -8   2  -3      720.38      791.99     43.29 o 
  -6   2  -3     2952.30     3004.52     85.11 o 
  -4   2  -3    16828.10    17612.62    259.54 o 
  -2   2  -3     1470.59     1518.73     60.13 o 
   0   2  -3      190.09      179.74     24.80 o 
   2   2  -3     8466.73     8627.16    171.60 o 
   4   2  -3     1064.45     1053.09     56.92 o 
   6   2  -3     7802.56     8050.42    179.74 o 
   8   2  -3     7601.98     7783.56     95.15 o 
  10   2  -3     6233.97     6339.03     80.36 o 
  12   2  -3     6555.27     6878.08    109.19 o 
  14   2  -3     2564.87     2519.82     56.29 o 
  16   2  -3      687.19      715.31     32.05 o 
  18   2  -3      711.46      706.91     61.92 o 
  20   2  -3      199.48      200.41     21.50 o 
  22   2  -3     1289.42     1307.59     51.60 o 
  24   2  -3      156.19      149.50     22.48 o 
  26   2  -3     2805.20     2883.37    155.94 o 
  28   2  -3      810.40      791.07     47.15 o 
  30   2  -3      139.84      190.51     36.63 o 
  32   2  -3      249.53      336.62     38.23 o 
  34   2  -3      150.77      163.98     31.06 o 
  36   2  -3       86.79       83.48     25.77 o 
  38   2  -3       49.02       76.20     30.35 o 
 -21   3  -3      521.59      635.04     67.54 o 
 -19   3  -3      431.63      437.45     56.92 o 
 -17   3  -3      644.31      617.07     41.91 o 
 -15   3  -3      746.41      704.79     42.43 o 
 -13   3  -3      119.08      197.46     35.05 o 
 -11   3  -3     3873.86     3992.63     93.41 o 
  -9   3  -3     3853.28     3779.84     88.09 o 
  -7   3  -3     3026.91     2814.43     94.90 o 
  -5   3  -3     3040.45     3169.89     98.20 o 
  -3   3  -3     1556.91     1528.07     67.81 o 
  -1   3  -3     7489.93     8371.19    175.16 o 
   1   3  -3     4347.82     4342.68    123.64 o 
   3   3  -3     1082.35     1119.62     63.06 o 
   5   3  -3     1693.13     1803.53     81.82 o 
   7   3  -3     2695.63     2836.86    107.90 o 
   9   3  -3     1760.33     1746.68     36.59 o 
  11   3  -3     1913.87     1802.98     35.51 o 
  13   3  -3     1923.32     1949.81     39.33 o 
  15   3  -3     4842.13     4897.63     66.65 o 
  17   3  -3      101.85      116.36     21.37 o 
  19   3  -3      801.68      771.96     57.42 o 
  21   3  -3      275.06      257.71     24.88 o 
  23   3  -3      184.53      179.68     23.19 o 
  25   3  -3     1828.24     1721.96     66.95 o 
  27   3  -3      447.09      424.72     81.73 o 
  29   3  -3       61.86       86.69     29.30 o 
  31   3  -3      275.63      300.78     43.48 o 
  33   3  -3       31.72       95.38     41.37 o 
  35   3  -3       14.01       39.18     25.14 o 
  37   3  -3       52.65       25.88     25.26 o 
  39   3  -3       56.86       78.61     30.57 o 
 -22   4  -3       66.84       25.35     36.24 o 
 -20   4  -3      756.18      887.17     84.10 o 
 -18   4  -3      113.71      126.05     25.35 o 
 -16   4  -3      307.69      292.87     32.31 o 
 -14   4  -3      280.31      284.22     30.35 o 
 -12   4  -3      755.51      731.26     44.20 o 
 -10   4  -3     1656.33     1707.95     82.73 o 
  -8   4  -3       28.71       44.66     22.88 o 
  -6   4  -3     1067.43     1120.33     67.45 o 
  -4   4  -3     4457.12     4645.13    102.20 o 
  -2   4  -3     1342.26     1355.86     54.05 o 
   0   4  -3     1204.12     1351.70     54.77 o 
   2   4  -3     3324.16     3516.48     87.39 o 
   4   4  -3     3225.05     3227.25     91.38 o 
   6   4  -3      947.26      913.90     44.17 o 
   8   4  -3     2044.58     2024.14     64.36 o 
  10   4  -3     1838.40     1777.84     34.96 o 
  12   4  -3     3167.92     3173.38     51.99 o 
  14   4  -3      687.50      640.29     24.20 o 
  16   4  -3       25.04       27.84     20.37 o 
  18   4  -3      143.79      161.63     19.04 o 
  20   4  -3       95.52      120.47     18.53 o 
  22   4  -3     1067.50     1079.75     65.09 o 
  24   4  -3     1767.90     1660.09    109.87 o 
  26   4  -3      527.13      525.61     50.28 o 
  28   4  -3       51.73       62.91     27.70 o 
  30   4  -3      195.89      196.81     37.49 o 
  32   4  -3       10.24       68.88     27.16 o 
  34   4  -3      244.14      303.55     75.27 o 
  36   4  -3       34.33       18.18     31.84 o 
  38   4  -3       39.37        0.95     47.96 o 
 -23   5  -3       67.16      108.54     45.39 o 
 -21   5  -3      735.17      671.55     78.98 o 
 -19   5  -3       52.88       11.82     25.26 o 
 -17   5  -3     1133.22     1163.04     63.61 o 
 -15   5  -3      251.67      272.29     52.12 o 
 -13   5  -3     1101.80     1039.47     56.20 o 
 -11   5  -3     1530.61     1556.98     66.83 o 
  -9   5  -3      339.95      296.55     30.98 o 
  -7   5  -3      610.63      578.28     39.67 o 
  -5   5  -3     1101.43     1173.10     55.11 o 
  -3   5  -3     1386.42     1378.01     58.93 o 
  -1   5  -3     5670.25     5945.34    124.13 o 
   1   5  -3     1815.58     1636.19     63.51 o 
   3   5  -3      941.43      978.97     53.03 o 
   5   5  -3     3782.14     3829.31     97.03 o 
   7   5  -3      904.39      982.72     28.87 o 
   9   5  -3     2672.47     2645.37     56.87 o 
  11   5  -3     1518.93     1398.59     51.76 o 
  13   5  -3     1935.23     1802.06     41.69 o 
  15   5  -3     1578.98     1455.00     49.58 o 
  17   5  -3      433.70      410.08     49.19 o 
  19   5  -3      385.50      424.67     52.03 o 
  21   5  -3     1547.89     1473.24     89.50 o 
  23   5  -3      807.64      703.72     58.35 o 
  25   5  -3      893.63      839.34     64.09 o 
  27   5  -3      138.11      145.36     31.55 o 
  29   5  -3       45.69       71.67     28.83 o 
  31   5  -3      124.38      117.52     35.56 o 
  33   5  -3       82.61       43.73     32.89 o 
  35   5  -3       95.86      136.21     38.75 o 
  37   5  -3       98.01      159.49     40.40 o 
 -24   6  -3      215.28      273.55     62.87 o 
 -22   6  -3       28.10      -10.16     38.35 o 
 -20   6  -3      941.26      894.41     60.40 o 
 -18   6  -3      773.54      717.60     54.63 o 
 -16   6  -3      446.27      454.04     44.69 o 
 -14   6  -3      126.60       94.39     27.04 o 
 -12   6  -3     2141.64     2059.37     82.92 o 
 -10   6  -3     1302.95     1190.72     61.18 o 
  -8   6  -3     2016.09     1880.63     75.79 o 
  -6   6  -3     2687.09     2668.42     88.32 o 
  -4   6  -3      902.74      932.04     52.47 o 
  -2   6  -3        3.42       17.79     26.22 o 
   0   6  -3     4442.13     4258.30    109.10 o 
   2   6  -3     2370.94     2484.51     81.80 o 
   4   6  -3     1537.24     1555.17    149.17 o 
   6   6  -3     1791.25     1684.20     67.55 o 
   8   6  -3      629.27      619.91     27.19 o 
  10   6  -3     1734.19     1673.06     67.61 o 
  12   6  -3      445.97      415.80     31.01 o 
  14   6  -3      179.43      183.55     23.53 o 
  16   6  -3      327.66      349.50     39.52 o 
  18   6  -3      924.26      881.94     64.47 o 
  20   6  -3      886.75      894.83     63.62 o 
  22   6  -3      893.04      900.87     64.79 o 
  24   6  -3      187.93      209.46     35.49 o 
  26   6  -3      142.74      143.47     34.95 o 
  28   6  -3      412.36      383.71     48.61 o 
  30   6  -3       22.16       17.77     26.48 o 
  32   6  -3       15.17        3.20     37.06 o 
  34   6  -3       52.71       75.79     31.86 o 
  36   6  -3      123.92      131.72     40.97 o 
 -23   7  -3       71.78       71.48     53.17 o 
 -21   7  -3      112.63       78.89     46.12 o 
 -19   7  -3      268.78      313.74     40.32 o 
 -17   7  -3      173.37      192.22     32.24 o 
 -15   7  -3      368.58      356.64     44.66 o 
 -13   7  -3      447.32      491.82     45.68 o 
 -11   7  -3      201.42      157.61     31.59 o 
  -9   7  -3      544.92      517.65     68.41 o 
  -7   7  -3       60.09       39.54     23.09 o 
  -5   7  -3      121.49      148.65     26.38 o 
  -3   7  -3        4.28       17.43     22.01 o 
  -1   7  -3     1465.31     1472.01     82.73 o 
   1   7  -3     1115.84     1080.75     58.79 o 
   3   7  -3      740.77      710.25     93.85 o 
   5   7  -3      635.13      618.98     45.78 o 
   7   7  -3      629.12      526.87     51.80 o 
   9   7  -3      107.60      123.43     28.74 o 
  11   7  -3     1419.46     1370.20     54.91 o 
  13   7  -3      274.25      275.69     28.19 o 
  15   7  -3      401.60      401.98     42.87 o 
  17   7  -3       69.51       75.80     27.15 o 
  19   7  -3       80.11      101.68     31.46 o 
  21   7  -3      149.76      159.79     36.10 o 
  23   7  -3      410.52      481.12     51.11 o 
  25   7  -3      184.20      220.82     37.64 o 
  27   7  -3       24.38       21.83     25.52 o 
  29   7  -3       95.98       91.34     50.84 o 
  31   7  -3      265.81      272.49     72.99 o 
  33   7  -3       27.80      -16.28     30.22 o 
  35   7  -3       71.07       29.94     34.70 o 
 -24   8  -3       11.06       79.25     48.60 o 
 -22   8  -3      167.14      204.91     59.49 o 
 -20   8  -3      157.34      180.29     36.43 o 
 -18   8  -3      562.83      557.30     52.42 o 
 -16   8  -3      446.54      419.80     44.80 o 
 -14   8  -3      248.81      239.05     36.01 o 
 -12   8  -3      232.31      294.86     60.49 o 
 -10   8  -3     1679.21     1792.83    136.86 o 
  -8   8  -3      310.20      395.47     44.84 o 
  -6   8  -3      824.45      700.91     53.39 o 
  -4   8  -3      168.72      152.86     28.50 o 
  -2   8  -3     1242.76     1213.91     67.66 o 
   0   8  -3     1375.51     1312.50     69.12 o 
   2   8  -3      500.25      548.34     46.29 o 
   4   8  -3     1181.98     1074.61     63.11 o 
   6   8  -3        6.56       23.43     20.29 o 
   8   8  -3     2123.03     1980.80     83.67 o 
  10   8  -3     1241.27     1216.48     66.86 o 
  12   8  -3       90.32       58.99     26.80 o 
  14   8  -3      300.37      277.76     38.60 o 
  16   8  -3     1141.02      979.85     67.28 o 
  18   8  -3      781.27      751.54     61.39 o 
  20   8  -3      633.26      636.69     57.08 o 
  22   8  -3       61.94       80.20     29.33 o 
  24   8  -3       85.88       74.25     30.64 o 
  26   8  -3       67.61       35.75     27.39 o 
  28   8  -3      159.27      128.61     35.24 o 
  30   8  -3      199.27      202.09     49.01 o 
  32   8  -3       95.58       30.97     33.70 o 
  34   8  -3       51.07       26.76     33.48 o 
 -25   9  -3       89.61       83.46     56.92 o 
 -23   9  -3        8.61       73.67     52.35 o 
 -21   9  -3      186.25      228.81     38.89 o 
 -19   9  -3      123.68      109.29     32.08 o 
 -17   9  -3      538.43      564.90     96.92 o 
 -15   9  -3      242.44      170.51     35.31 o 
 -13   9  -3       78.28       69.87     22.61 o 
 -11   9  -3      370.02      338.60     41.06 o 
  -9   9  -3      488.77      446.89     59.44 o 
  -7   9  -3     1664.26     1643.42    111.06 o 
  -5   9  -3     1033.55     1092.56     68.53 o 
  -3   9  -3     1217.68     1218.52     71.92 o 
  -1   9  -3      401.00      367.60     46.31 o 
   1   9  -3       59.51       70.96     31.53 o 
   3   9  -3      424.44      400.08     44.29 o 
   5   9  -3     1207.86     1152.81     78.75 o 
   7   9  -3      699.66      726.36     56.36 o 
   9   9  -3     2314.16     2293.85     95.91 o 
  11   9  -3       30.41       31.46     24.66 o 
  13   9  -3     1291.88     1268.72     61.04 o 
  15   9  -3       16.58       18.67     23.96 o 
  17   9  -3      876.77      900.59     68.11 o 
  19   9  -3       22.17       38.34     28.08 o 
  21   9  -3      260.48      301.58     44.48 o 
  23   9  -3       16.44       16.76     44.48 o 
  25   9  -3      139.71      161.47     39.03 o 
  27   9  -3       80.10      129.05     36.64 o 
  29   9  -3       42.31      100.73     70.79 o 
  31   9  -3      101.24      154.45     44.43 o 
  33   9  -3        3.78       50.52     52.26 o 
 -26  10  -3       18.35       79.44     60.31 o 
 -24  10  -3       41.52       -7.32     52.07 o 
 -22  10  -3      138.08      207.71     39.89 o 
 -20  10  -3       72.04      111.44     56.28 o 
 -18  10  -3       54.90       57.22     32.12 o 
 -16  10  -3       10.47        0.03     65.21 o 
 -14  10  -3       73.03      100.28     30.77 o 
 -12  10  -3       32.22       50.82     24.57 o 
 -10  10  -3      221.76      190.71     35.80 o 
  -8  10  -3       54.03       54.26     26.90 o 
  -6  10  -3      878.03      783.60     62.34 o 
  -4  10  -3      401.81      415.79     45.70 o 
  -2  10  -3       19.77       29.81     23.83 o 
   0  10  -3        0.89        7.36     22.67 o 
   2  10  -3      589.92      599.82     54.20 o 
   4  10  -3       59.64       10.50     20.62 o 
   6  10  -3      587.75      553.49     52.31 o 
   8  10  -3      231.57      299.17     42.19 o 
  10  10  -3        2.23       28.08     20.84 o 
  12  10  -3        9.30       27.02     31.47 o 
  14  10  -3       62.86       69.31     29.16 o 
  16  10  -3        5.23       56.04     28.60 o 
  18  10  -3        7.93      -36.38     24.25 o 
  20  10  -3       79.48       92.33     38.25 o 
  22  10  -3       97.10      136.50     37.04 o 
  24  10  -3       20.21       35.25     28.01 o 
  26  10  -3       12.76       41.52     30.57 o 
  28  10  -3       91.82      128.18     39.07 o 
  30  10  -3       57.13       21.68     33.48 o 
 -25  11  -3       12.21        2.01     60.40 o 
 -23  11  -3       53.80        7.05     60.13 o 
 -21  11  -3        6.62        2.26     30.19 o 
 -19  11  -3        4.35       -4.89     25.90 o 
 -17  11  -3        0.89       37.14     31.99 o 
 -15  11  -3       26.88       16.06     26.41 o 
 -13  11  -3       51.55       95.82     41.69 o 
 -11  11  -3      113.28      114.16     31.00 o 
  -9  11  -3      102.52       40.57     26.83 o 
  -7  11  -3       14.32        8.45     27.46 o 
  -5  11  -3        9.76       17.43     23.65 o 
  -3  11  -3        0.38       20.83     54.50 o 
  -1  11  -3      264.16      299.22     41.55 o 
   1  11  -3      270.60      279.73     40.09 o 
   3  11  -3      495.91      469.28     49.45 o 
   5  11  -3      139.98      108.21     37.20 o 
   7  11  -3       27.89       26.70     28.11 o 
   9  11  -3      368.57      385.51     46.11 o 
  11  11  -3       54.08       39.20     24.10 o 
  13  11  -3      341.64      398.51     48.56 o 
  15  11  -3       71.72      118.84     34.15 o 
  17  11  -3       22.40       -0.74     27.39 o 
  19  11  -3       90.65       50.92     52.58 o 
  21  11  -3      139.38      165.40     37.84 o 
  23  11  -3       67.53       48.68     37.10 o 
  25  11  -3       54.58       74.51     48.28 o 
  27  11  -3       41.78       48.53     34.94 o 
  29  11  -3      106.47       60.86     55.09 o 
 -22  12  -3       66.89      110.97    113.16 o 
 -20  12  -3       58.79      101.41     39.27 o 
 -18  12  -3        4.14      -45.31     38.67 o 
 -16  12  -3       90.19      148.44     38.11 o 
 -14  12  -3       19.62       27.82     31.72 o 
 -12  12  -3       48.81       50.90     30.30 o 
 -10  12  -3       67.98      109.36     34.87 o 
  -8  12  -3       22.00       27.13     26.88 o 
  -6  12  -3       16.61      -32.00     21.33 o 
  -4  12  -3        4.15       20.51     26.40 o 
  -2  12  -3      360.82      379.27     48.58 o 
   0  12  -3      245.28      300.30     43.69 o 
   2  12  -3      117.74       53.16     62.41 o 
   4  12  -3      256.59      285.70     43.61 o 
   6  12  -3      215.85      282.48     61.91 o 
   8  12  -3       57.14      103.75     32.50 o 
  10  12  -3        2.37        8.57     21.78 o 
  12  12  -3      150.60      192.27     41.63 o 
  14  12  -3      101.77       83.41     32.85 o 
  16  12  -3      120.29      114.23     53.86 o 
  18  12  -3       14.55        9.96     28.81 o 
  20  12  -3      176.12      229.67     48.31 o 
  22  12  -3      147.02      173.05     60.68 o 
  24  12  -3      124.82      186.27     50.45 o 
  26  12  -3       34.26       31.30     52.35 o 
 -19  13  -3       19.08       34.89     36.51 o 
 -17  13  -3       35.18       43.61     53.63 o 
 -15  13  -3        5.11       52.21     78.34 o 
 -13  13  -3       65.88       61.77     52.49 o 
 -11  13  -3      201.23      197.70     42.14 o 
  -9  13  -3      158.99      155.52     38.03 o 
  -7  13  -3       48.45       81.56     36.84 o 
  -5  13  -3       29.08      -37.14     24.76 o 
  -3  13  -3       76.93       96.44     32.63 o 
  -1  13  -3       70.57      129.80     35.20 o 
   1  13  -3      158.37      179.23     37.87 o 
   3  13  -3      216.24      235.69     38.87 o 
   5  13  -3      225.80      229.05     41.81 o 
   7  13  -3        0.55       46.62     29.64 o 
   9  13  -3      356.73      334.94     41.91 o 
  11  13  -3       76.48       98.76     35.40 o 
  13  13  -3       23.94       55.54     34.46 o 
  15  13  -3       73.56       82.67     36.67 o 
  17  13  -3       64.10       64.99     37.09 o 
  19  13  -3       24.73      -17.27     53.31 o 
  21  13  -3       77.94       12.46     36.56 o 
  23  13  -3       94.58       93.81     50.88 o 
 -14  14  -3       58.48      -17.02     37.34 o 
 -12  14  -3       30.95       13.62     35.48 o 
 -10  14  -3       82.87       52.21     73.44 o 
  -8  14  -3        0.30       61.92     27.80 o 
  -6  14  -3        3.62       18.36     29.87 o 
  -4  14  -3       34.85       31.34     30.34 o 
  -2  14  -3       17.89      -28.50     37.89 o 
   0  14  -3       77.27       34.65     29.16 o 
   2  14  -3       42.43       95.02     42.97 o 
   4  14  -3        7.37       10.45     31.25 o 
   6  14  -3       33.08      -11.26     31.51 o 
   8  14  -3      301.57      313.09     41.22 o 
  10  14  -3      105.43      146.84     41.01 o 
  12  14  -3      135.26      188.75     46.60 o 
  14  14  -3        6.08       66.63     36.22 o 
  16  14  -3       19.04       46.76     46.35 o 
  18  14  -3        4.71       59.36     39.36 o 
  -7  15  -3       61.28       52.35     46.22 o 
  -5  15  -3      118.68      126.91     38.13 o 
  -3  15  -3       11.36       87.69     35.45 o 
  -1  15  -3       94.83      228.32     43.29 o 
   1  15  -3       59.97      112.63    118.56 o 
   3  15  -3        0.05       45.24     58.94 o 
   5  15  -3       77.99       49.18     71.91 o 
   7  15  -3       31.83       67.98     32.33 o 
   9  15  -3       37.94       31.75     33.03 o 
  11  15  -3       19.97       33.01     36.39 o 
 -18   0  -2     1622.55     1685.75     81.18 o 
 -16   0  -2      903.88      922.86     54.27 o 
 -14   0  -2     5496.10     5653.76    132.33 o 
 -12   0  -2    10138.95    10174.08    176.08 o 
 -10   0  -2    11003.66    11405.17    174.89 o 
  -8   0  -2     8304.62     8381.90    130.05 o 
  -6   0  -2     1319.28     1309.34     34.50 o 
   0   0  -2    39462.63    42461.97    487.51 o 
   2   0  -2      508.32      431.05     27.55 o 
   4   0  -2    21306.75    22075.37    300.18 o 
   6   0  -2     2488.36     2637.53     51.64 o 
   8   0  -2    15531.62    15778.33    225.50 o 
  10   0  -2    12505.68    13065.85    214.33 o 
  12   0  -2     7877.67     7677.94    161.53 o 
  14   0  -2     7368.34     7179.27    170.04 o 
  16   0  -2     1007.60     1122.28     68.46 o 
  18   0  -2     5348.43     5657.84    122.63 o 
  20   0  -2     1601.57     1518.36     65.56 o 
  22   0  -2     1338.08     1330.90     64.96 o 
  24   0  -2     1264.65     1336.59     69.02 o 
  26   0  -2      745.09      753.83     55.08 o 
  28   0  -2     1478.37     1452.36     78.60 o 
  30   0  -2      263.76      327.91     84.01 o 
  32   0  -2      290.15      316.12     57.38 o 
  34   0  -2       63.54       73.64     51.39 o 
  36   0  -2      528.67      604.17     60.99 o 
  38   0  -2       36.81      104.47     34.38 o 
  40   0  -2       40.48       54.27     42.01 o 
 -19   1  -2     1911.00     1870.20     64.26 o 
 -17   1  -2      410.53      431.31     30.11 o 
 -15   1  -2     3173.10     3220.31    105.34 o 
 -13   1  -2     5852.76     6093.41    141.67 o 
 -11   1  -2     1019.60      987.47     48.60 o 
  -9   1  -2     2484.68     2471.70     70.93 o 
  -7   1  -2     6363.05     6625.04    119.34 o 
  -5   1  -2    13633.04    14065.40    195.02 o 
  -3   1  -2     1349.61     1398.20     43.10 o 
  -1   1  -2    45860.83    49358.36    565.30 o 
   1   1  -2     6507.56     6756.27    119.80 o 
   3   1  -2    16296.72    17032.21    246.00 o 
   5   1  -2    41615.34    44934.86    379.50 o 
   7   1  -2    21897.90    23056.96    180.14 o 
   9   1  -2       80.19       76.40     10.99 o 
  11   1  -2      277.03      284.08     17.83 o 
  13   1  -2     7685.72     7409.64     99.46 o 
  15   1  -2      257.87      236.90     19.63 o 
  17   1  -2     1913.99     1911.77     54.74 o 
  19   1  -2     3026.42     2974.94     72.36 o 
  21   1  -2     2102.67     2046.13     63.32 o 
  23   1  -2      114.99      136.74     31.38 o 
  25   1  -2     1395.87     1380.63     58.24 o 
  27   1  -2      915.70      884.23     43.44 o 
  29   1  -2      727.47      749.59     41.29 o 
  31   1  -2      120.87      159.72     32.42 o 
  33   1  -2      233.33      242.58     27.33 o 
  35   1  -2       58.24       88.02     21.83 o 
  37   1  -2       57.36      111.85     33.74 o 
  39   1  -2       59.48       81.59     33.08 o 
 -20   2  -2      332.60      328.48     30.57 o 
 -18   2  -2       26.96       42.50     15.89 o 
 -16   2  -2      129.53      125.29     27.36 o 
 -14   2  -2      826.79      827.62     52.58 o 
 -12   2  -2     2176.00     2090.12     61.05 o 
 -10   2  -2     3715.61     3801.48    105.29 o 
  -8   2  -2    11350.58    11641.11    198.96 o 
  -6   2  -2    16071.04    16724.53    249.48 o 
  -4   2  -2    12179.27    12629.31    197.77 o 
  -2   2  -2    16538.46    17092.71    248.01 o 
   0   2  -2    16623.86    17462.53    255.06 o 
   2   2  -2      778.63      783.66     43.65 o 
   4   2  -2    15211.82    15475.04    248.93 o 
   6   2  -2     5291.76     5395.04    133.07 o 
   8   2  -2     2246.52     2336.03     41.89 o 
  10   2  -2     7010.45     7133.91    102.52 o 
  12   2  -2     3361.54     3394.66     46.63 o 
  14   2  -2     8282.78     8413.16    111.41 o 
  16   2  -2     2538.11     2648.50     62.52 o 
  18   2  -2      707.83      699.17     35.53 o 
  20   2  -2     1688.63     1706.41     56.09 o 
  22   2  -2     1294.42     1264.41     51.32 o 
  24   2  -2      279.39      260.45     27.64 o 
  26   2  -2      406.67      415.27     34.40 o 
  28   2  -2     1117.17     1102.80     55.83 o 
  30   2  -2       48.05       23.97     24.89 o 
  32   2  -2      246.10      254.55     29.13 o 
  34   2  -2       32.59       45.96     19.37 o 
  36   2  -2       82.38      145.10     24.91 o 
  38   2  -2      167.39      257.41    106.30 o 
 -21   3  -2     1720.22     1614.20     68.44 o 
 -19   3  -2       50.35       -6.25     36.74 o 
 -17   3  -2     2411.45     2322.95     76.66 o 
 -15   3  -2      570.73      593.66     37.68 o 
 -13   3  -2     2154.13     2087.57     67.70 o 
 -11   3  -2     5169.67     5168.97    104.28 o 
  -9   3  -2     4032.34     4110.12     90.06 o 
  -7   3  -2    12428.32    12896.57    169.91 o 
  -5   3  -2       98.65       86.15     15.82 o 
  -3   3  -2     2021.10     1926.09     55.03 o 
  -1   3  -2      626.46      589.13     30.63 o 
   1   3  -2    26245.75    27675.63    275.67 o 
   3   3  -2    19255.71    19868.49    215.39 o 
   5   3  -2     7691.65     7895.66     81.57 o 
   7   3  -2     3627.15     3614.76     51.16 o 
   9   3  -2     5914.60     6182.11     68.55 o 
  11   3  -2     2669.68     2695.60     43.57 o 
  13   3  -2     3112.51     2913.86     58.91 o 
  15   3  -2     5479.75     5398.94     65.17 o 
  17   3  -2       86.10       79.35     15.76 o 
  19   3  -2     2219.26     2258.57     64.04 o 
  21   3  -2      177.93      190.45     22.38 o 
  23   3  -2     2159.88     2080.77     68.79 o 
  25   3  -2     1169.94     1162.59     53.94 o 
  27   3  -2      385.27      362.96     34.52 o 
  29   3  -2      884.93      874.33     51.07 o 
  31   3  -2       75.76       83.19     21.91 o 
  33   3  -2      111.31      136.84     40.75 o 
  35   3  -2       48.80       94.22     31.28 o 
  37   3  -2       71.18       21.69     31.59 o 
  39   3  -2       25.42       75.78     36.07 o 
 -22   4  -2      320.78      307.96     50.43 o 
 -20   4  -2      880.92      907.99    117.74 o 
 -18   4  -2     1232.91     1152.09     59.01 o 
 -16   4  -2      140.08      150.48     46.40 o 
 -14   4  -2     1437.02     1408.67     60.18 o 
 -12   4  -2     1555.41     1479.17     59.49 o 
 -10   4  -2     2205.42     2092.12     69.77 o 
  -8   4  -2     4002.33     3697.07     89.53 o 
  -6   4  -2      598.65      549.81     34.09 o 
  -4   4  -2     5163.24     5308.49    104.60 o 
  -2   4  -2     2763.33     2830.31     73.45 o 
   0   4  -2      356.12      318.41     26.15 o 
   2   4  -2     3902.92     3754.39     83.32 o 
   4   4  -2     1441.96     1442.65     34.63 o 
   6   4  -2     2566.23     2433.10     46.80 o 
   8   4  -2     2765.51     2710.13     44.94 o 
  10   4  -2      905.39      896.64     26.60 o 
  12   4  -2     5574.03     5521.49     71.54 o 
  14   4  -2     2950.72     2859.44     51.00 o 
  16   4  -2     2637.50     2479.34     63.52 o 
  18   4  -2      567.23      530.40     34.81 o 
  20   4  -2      487.23      474.44     31.87 o 
  22   4  -2       61.87       51.16     17.74 o 
  24   4  -2      643.69      621.46     40.08 o 
  26   4  -2      882.16      926.08     49.65 o 
  28   4  -2      278.70      293.69     38.16 o 
  30   4  -2      677.18      678.01     93.39 o 
  32   4  -2       48.81        7.91     29.93 o 
  34   4  -2       37.03       88.58     32.72 o 
  36   4  -2      113.34      249.75     63.60 o 
  38   4  -2       11.77      118.33     49.79 o 
 -23   5  -2      626.69      627.89     49.77 o 
 -21   5  -2      410.14      399.10     43.11 o 
 -19   5  -2      758.68      687.05     50.61 o 
 -17   5  -2      353.03      344.86     37.84 o 
 -15   5  -2     2795.59     2746.40     91.33 o 
 -13   5  -2      326.65      284.76     58.48 o 
 -11   5  -2     2597.44     2589.64     84.22 o 
  -9   5  -2     2512.54     2531.92     80.34 o 
  -7   5  -2     1865.19     1874.29    115.36 o 
  -5   5  -2     6920.73     7049.91    145.01 o 
  -3   5  -2     1044.18     1082.41    100.76 o 
  -1   5  -2      916.51      913.27     45.18 o 
   1   5  -2      791.44      748.95     41.35 o 
   3   5  -2     1762.81     1655.69     42.53 o 
   5   5  -2     4407.99     4589.81     73.03 o 
   7   5  -2     6657.21     6707.21     90.64 o 
   9   5  -2      558.87      575.38     23.70 o 
  11   5  -2     2821.49     2815.18     56.46 o 
  13   5  -2     1114.80     1112.91     41.22 o 
  15   5  -2      627.53      589.96     25.83 o 
  17   5  -2      627.04      594.52     33.55 o 
  19   5  -2     1089.47     1126.25     47.56 o 
  21   5  -2       80.32       43.75     16.42 o 
  23   5  -2      256.03      303.82     32.01 o 
  25   5  -2      299.48      338.00     32.32 o 
  27   5  -2      416.60      448.09     48.75 o 
  29   5  -2      271.63      251.88     39.55 o 
  31   5  -2      109.12       79.72     30.62 o 
  33   5  -2       86.12       77.04     43.88 o 
  35   5  -2      172.56      192.92     61.13 o 
  37   5  -2        1.08      -38.89     37.06 o 
 -24   6  -2       70.00       48.67     34.78 o 
 -22   6  -2       86.63       93.00     26.74 o 
 -20   6  -2     1133.13     1227.62     68.95 o 
 -18   6  -2     1018.66     1060.94     64.20 o 
 -16   6  -2     1180.39     1126.18     63.32 o 
 -14   6  -2      741.47      698.07     50.15 o 
 -12   6  -2      288.24      330.70     36.33 o 
 -10   6  -2      155.91      123.02     25.43 o 
  -8   6  -2      443.22      436.94     37.24 o 
  -6   6  -2     2090.19     1942.40     73.13 o 
  -4   6  -2     2486.73     2128.29    131.01 o 
  -2   6  -2     3763.23     3866.96    101.73 o 
   0   6  -2     2057.59     2120.64     76.28 o 
   2   6  -2      801.40      808.92     49.24 o 
   4   6  -2     1952.90     1843.79     49.81 o 
   6   6  -2     5510.16     5411.88    101.15 o 
   8   6  -2     3514.46     3400.74     67.65 o 
  10   6  -2      864.25      855.23     31.74 o 
  12   6  -2       74.92       94.81     13.83 o 
  14   6  -2      391.98      377.43     29.83 o 
  16   6  -2      841.22      799.42     39.73 o 
  18   6  -2      865.83      842.28     42.15 o 
  20   6  -2     1730.71     1612.96     77.60 o 
  22   6  -2       87.16       98.80     30.98 o 
  24   6  -2       68.97       48.43     25.10 o 
  26   6  -2      246.29      226.66     37.21 o 
  28   6  -2       51.49       64.63     28.83 o 
  30   6  -2      307.31      335.63     74.27 o 
  32   6  -2        9.87        2.63     26.96 o 
  34   6  -2      102.41      133.43     47.13 o 
  36   6  -2       28.30       95.64     44.48 o 
 -25   7  -2      140.94      251.67     49.69 o 
 -23   7  -2      453.86      509.45     49.89 o 
 -21   7  -2      284.85      292.10     46.31 o 
 -19   7  -2      355.82      348.85     40.74 o 
 -17   7  -2     1265.95     1235.13     70.17 o 
 -15   7  -2      611.36      684.69     51.80 o 
 -13   7  -2      433.33      510.07     45.29 o 
 -11   7  -2      376.34      376.37     39.53 o 
  -9   7  -2      511.17      478.80     50.01 o 
  -7   7  -2     2422.20     2428.51     88.51 o 
  -5   7  -2      247.80      199.49     30.34 o 
  -3   7  -2     3421.24     3263.98    100.71 o 
  -1   7  -2     4818.77     4450.95    124.56 o 
   1   7  -2     2430.79     2491.00     89.00 o 
   3   7  -2      300.26      355.65     25.89 o 
   5   7  -2     1369.74     1364.86     46.63 o 
   7   7  -2     4575.55     4378.47     84.22 o 
   9   7  -2     5306.47     5282.74     84.17 o 
  11   7  -2      355.76      320.21     22.75 o 
  13   7  -2      102.38       94.94     16.09 o 
  15   7  -2      184.52      220.92     23.53 o 
  17   7  -2      378.40      352.80     51.84 o 
  19   7  -2     1418.98     1458.32     78.46 o 
  21   7  -2      910.89      851.60     64.34 o 
  23   7  -2      221.40      240.19     46.81 o 
  25   7  -2      290.32      308.17     42.44 o 
  27   7  -2       30.99       51.92     24.78 o 
  29   7  -2       11.15        8.55     27.52 o 
  31   7  -2       34.78       80.24     33.55 o 
  33   7  -2       98.45       92.68     35.10 o 
  35   7  -2        4.90      101.95     46.31 o 
 -24   8  -2      118.07       90.94     30.59 o 
 -22   8  -2      219.63      176.88     34.76 o 
 -20   8  -2      121.45      118.54     49.74 o 
 -18   8  -2       81.88      104.73     35.51 o 
 -16   8  -2     1110.66     1098.91     69.97 o 
 -14   8  -2     1306.71     1208.98     71.54 o 
 -12   8  -2      643.60      710.26     55.26 o 
 -10   8  -2      183.48      207.24     32.74 o 
  -8   8  -2      347.80      352.38     39.02 o 
  -6   8  -2      851.78      835.74     56.68 o 
  -4   8  -2      767.30      712.35     51.41 o 
  -2   8  -2     1673.01     1615.09     75.82 o 
   0   8  -2      957.76      942.53     57.68 o 
   2   8  -2      324.20      278.52     36.04 o 
   4   8  -2      907.59      884.12     41.55 o 
   6   8  -2      753.40      760.12     39.10 o 
   8   8  -2     3861.11     3811.45     84.35 o 
  10   8  -2     1121.84     1036.68     40.04 o 
  12   8  -2      534.73      500.81     38.13 o 
  14   8  -2      181.71      189.15     32.93 o 
  16   8  -2      274.64      232.08     37.98 o 
  18   8  -2      644.53      570.04     54.36 o 
  20   8  -2      333.98      313.00     41.60 o 
  22   8  -2       33.51       70.72     28.67 o 
  24   8  -2       11.20       35.17     27.19 o 
  26   8  -2       88.78       63.45     90.83 o 
  28   8  -2       21.19       43.78     31.12 o 
  30   8  -2       14.11      -29.87     27.11 o 
  32   8  -2      474.28      514.86     60.14 o 
  34   8  -2       22.34      -44.39     38.44 o 
 -25   9  -2       44.49       90.15     40.22 o 
 -23   9  -2      113.81      145.50     35.08 o 
 -21   9  -2       22.65       10.87     24.40 o 
 -19   9  -2       81.45       82.09     40.45 o 
 -17   9  -2      113.02      159.61     52.76 o 
 -15   9  -2      309.61      416.47     45.77 o 
 -13   9  -2      886.89      941.13     66.35 o 
 -11   9  -2      211.21      185.32     43.15 o 
  -9   9  -2      837.38      732.69     76.14 o 
  -7   9  -2      142.41      169.17     63.24 o 
  -5   9  -2      384.22      470.56     50.01 o 
  -3   9  -2     1215.86     1133.27     67.46 o 
  -1   9  -2       85.25       96.25     26.39 o 
   1   9  -2      210.72      204.02     33.55 o 
   3   9  -2      815.30      817.18     43.60 o 
   5   9  -2     2367.83     2250.46     81.70 o 
   7   9  -2      339.68      297.45     41.49 o 
   9   9  -2        6.56       29.05     19.30 o 
  11   9  -2      564.10      513.44     41.08 o 
  13   9  -2      197.74      217.77     52.73 o 
  15   9  -2      182.05      189.26     35.18 o 
  17   9  -2      499.24      408.22     59.90 o 
  19   9  -2      206.43      123.08     33.07 o 
  21   9  -2       52.57       14.26     65.98 o 
  23   9  -2       40.59       96.15     31.83 o 
  25   9  -2        9.31      -33.26     26.11 o 
  27   9  -2        4.88        2.39     26.30 o 
  29   9  -2      123.61      175.12     65.39 o 
  31   9  -2      255.23      273.21     48.28 o 
 -26  10  -2       33.42       88.28     34.82 o 
 -24  10  -2      577.21      510.85     57.48 o 
 -22  10  -2      301.82      347.62     48.67 o 
 -20  10  -2       75.12       18.14     28.82 o 
 -18  10  -2      237.71      236.14     80.31 o 
 -16  10  -2       83.35      111.81     33.01 o 
 -14  10  -2      281.44      326.29     75.18 o 
 -12  10  -2     1082.57     1053.09     73.10 o 
 -10  10  -2      485.32      487.57     50.67 o 
  -8  10  -2      183.93      139.95     32.74 o 
  -6  10  -2      496.98      469.05     61.13 o 
  -4  10  -2      595.33      608.30     54.42 o 
  -2  10  -2      469.34      506.88     51.34 o 
   0  10  -2      150.31      147.10     32.43 o 
   2  10  -2     1830.83     1764.87    135.40 o 
   4  10  -2     3901.71     3674.44    126.42 o 
   6  10  -2      294.48      311.20     42.09 o 
   8  10  -2      410.81      400.56     38.40 o 
  10  10  -2      769.41      776.57     49.91 o 
  12  10  -2      816.99      890.18     52.26 o 
  14  10  -2      571.24      623.26     56.73 o 
  16  10  -2      781.97      903.48     69.34 o 
  18  10  -2       92.03       14.05     36.79 o 
  20  10  -2      159.13      117.27     36.32 o 
  22  10  -2      190.27      265.41     45.02 o 
  24  10  -2      173.91      169.24     40.25 o 
  26  10  -2       75.30       66.40     36.55 o 
  28  10  -2      533.82      661.06    134.07 o 
  30  10  -2       57.13       59.75     35.38 o 
 -25  11  -2       64.94       36.11     32.78 o 
 -23  11  -2      528.10      637.94     66.49 o 
 -21  11  -2        3.62       -4.87     30.46 o 
 -19  11  -2      151.67      159.99     37.38 o 
 -17  11  -2      228.30      350.65    106.07 o 
 -15  11  -2       30.19       -5.79     25.60 o 
 -13  11  -2      339.16      364.03     47.52 o 
 -11  11  -2      369.57      346.29     87.90 o 
  -9  11  -2      344.18      325.86     43.55 o 
  -7  11  -2      360.84      335.17     42.83 o 
  -5  11  -2      166.54      232.03     37.18 o 
  -3  11  -2       33.38       21.99     27.08 o 
  -1  11  -2      431.97      419.00     48.05 o 
   1  11  -2      199.43      230.47     42.42 o 
   3  11  -2     1260.04     1169.42     76.00 o 
   5  11  -2     1710.61     1697.88     89.82 o 
   7  11  -2      125.97      157.28     28.31 o 
   9  11  -2      156.60      171.53     47.23 o 
  11  11  -2       19.47       27.18     22.46 o 
  13  11  -2      831.11      899.04     69.39 o 
  15  11  -2      153.53      141.71     36.46 o 
  17  11  -2      668.24      706.04     65.13 o 
  19  11  -2      298.84      275.57     45.33 o 
  21  11  -2       21.50      -38.67     30.17 o 
  23  11  -2      115.85      150.75     41.29 o 
  25  11  -2       75.70      133.82     40.51 o 
  27  11  -2      296.18      420.54     59.64 o 
  29  11  -2      111.11      175.44     61.96 o 
 -24  12  -2       45.99       92.24     37.55 o 
 -22  12  -2       37.41        1.73     34.46 o 
 -20  12  -2       23.10       19.38     33.46 o 
 -18  12  -2       10.95       14.77     27.11 o 
 -16  12  -2      145.47      138.68     52.35 o 
 -14  12  -2       62.72       66.19     55.32 o 
 -12  12  -2      326.20      376.60     51.13 o 
 -10  12  -2      207.85      234.34     44.29 o 
  -8  12  -2        0.86       52.51     43.15 o 
  -6  12  -2       76.59       72.55     42.51 o 
  -4  12  -2       50.51       70.47     23.69 o 
  -2  12  -2      132.44      181.03     62.00 o 
   0  12  -2     1059.72      971.95     72.43 o 
   2  12  -2      408.69      352.16     47.50 o 
   4  12  -2      188.47      151.38     37.25 o 
   6  12  -2      312.97      335.71     46.23 o 
   8  12  -2      161.28      139.84     35.46 o 
  10  12  -2       54.34       93.19     27.54 o 
  12  12  -2       37.93       52.42     48.46 o 
  14  12  -2      367.59      371.93     50.23 o 
  16  12  -2      400.12      415.82     53.89 o 
  18  12  -2       48.00      137.20     36.85 o 
  20  12  -2       68.58        3.92     45.90 o 
  22  12  -2        0.88        3.75     33.55 o 
  24  12  -2       30.16       56.54     38.37 o 
  26  12  -2       68.32      145.23     66.99 o 
 -21  13  -2        4.41       18.37     41.78 o 
 -19  13  -2       38.54       42.48    108.49 o 
 -17  13  -2      137.30      129.85     37.34 o 
 -15  13  -2      144.75      189.41     42.70 o 
 -13  13  -2      203.43      248.52     54.91 o 
 -11  13  -2       38.01       76.84     36.01 o 
  -9  13  -2        8.73       26.97     23.84 o 
  -7  13  -2      128.48       51.16     29.04 o 
  -5  13  -2      318.26      357.82     49.70 o 
  -3  13  -2      498.75      499.56     56.15 o 
  -1  13  -2       24.86       77.11     46.22 o 
   1  13  -2       88.05      100.84     34.81 o 
   3  13  -2      206.89      265.50     64.89 o 
   5  13  -2       56.76       27.17     29.61 o 
   7  13  -2        0.11       -9.12     21.18 o 
   9  13  -2      659.71      662.82     51.51 o 
  11  13  -2      456.87      441.36     99.71 o 
  13  13  -2      155.03      185.58     39.20 o 
  15  13  -2       53.31      134.09     36.76 o 
  17  13  -2       42.10       91.65     38.10 o 
  19  13  -2      109.22      102.04     40.26 o 
  21  13  -2       47.50        8.76     48.92 o 
  23  13  -2       16.80       35.32     37.04 o 
 -16  14  -2       30.25       58.53     38.39 o 
 -14  14  -2      129.28       91.62     35.98 o 
 -12  14  -2      140.02      138.39     38.18 o 
 -10  14  -2       15.77      -58.37     44.25 o 
  -8  14  -2       10.35       30.82     25.38 o 
  -6  14  -2      150.95      192.50     38.79 o 
  -4  14  -2      320.29      394.37     65.85 o 
  -2  14  -2      480.31      525.59     58.85 o 
   0  14  -2      120.82      156.86     43.75 o 
   2  14  -2        8.22       54.37     43.56 o 
   4  14  -2       55.41       61.69     34.97 o 
   6  14  -2       99.39      117.51     31.36 o 
   8  14  -2      646.26      642.21     53.77 o 
  10  14  -2      351.80      417.28     56.65 o 
  12  14  -2       44.40       51.28     42.65 o 
  14  14  -2       20.04        2.04     33.69 o 
  16  14  -2        4.40       23.15     37.29 o 
  18  14  -2       48.78       44.00     33.63 o 
  -9  15  -2        0.63        7.36     32.48 o 
  -7  15  -2       73.27       96.10     37.04 o 
  -5  15  -2       82.05      166.11     37.86 o 
  -3  15  -2      260.56      190.84     44.25 o 
  -1  15  -2       33.39       44.03    112.70 o 
   1  15  -2        4.20      -11.07     33.40 o 
   3  15  -2        8.96      -14.06     26.05 o 
   5  15  -2       14.75       37.46     25.98 o 
   7  15  -2       67.96       74.73     29.07 o 
   9  15  -2       38.17       15.06     55.23 o 
  11  15  -2       15.10       64.06     64.57 o 
  13  15  -2      130.02       98.91     41.59 o 
 -25   1  -1      716.57      670.64     69.55 o 
 -23   1  -1       67.52       96.09     31.85 o 
 -21   1  -1      127.23      162.99     33.22 o 
 -19   1  -1     3721.65     3753.60    116.82 o 
 -17   1  -1     1795.37     1836.02     58.16 o 
 -15   1  -1      881.44      921.38     39.41 o 
 -13   1  -1     1977.69     2013.58     61.23 o 
 -11   1  -1    10149.06    10262.79    133.42 o 
  -9   1  -1     2157.08     2046.15     68.46 o 
  -7   1  -1     8313.77     8357.64    143.13 o 
  -5   1  -1     4396.01     4263.43     85.57 o 
  -3   1  -1     1676.87     1575.93     43.47 o 
  -1   1  -1    28076.74    29248.96    350.33 o 
   1   1  -1     2907.41     3068.12     64.25 o 
   3   1  -1    40065.77    42093.43    491.54 o 
   5   1  -1     4696.97     4515.90     51.72 o 
   7   1  -1     9402.38     9757.05     95.25 o 
   9   1  -1    10983.34    11236.69    113.08 o 
  11   1  -1     3495.63     3230.49     79.42 o 
  13   1  -1     5190.14     5469.48     83.87 o 
  15   1  -1      473.55      485.37     26.48 o 
  17   1  -1      400.54      453.20     27.45 o 
  19   1  -1     2455.42     2296.96     63.80 o 
  21   1  -1       16.72        2.63     14.88 o 
  23   1  -1      496.24      447.18     33.53 o 
  25   1  -1      255.78      243.99     33.02 o 
  27   1  -1      177.78      145.35     24.96 o 
  29   1  -1      753.80      806.76     42.37 o 
  31   1  -1       48.17       74.25     18.65 o 
  33   1  -1      290.40      311.90     30.55 o 
  35   1  -1       54.75      101.06     23.72 o 
  37   1  -1       85.78      131.13     35.07 o 
  39   1  -1      109.18      139.98     36.47 o 
 -26   2  -1      105.07      162.99     39.35 o 
 -24   2  -1      173.79      104.97     34.87 o 
 -22   2  -1      152.32      201.70     40.45 o 
 -20   2  -1      391.48      413.58     40.73 o 
 -18   2  -1      726.82      723.73     52.58 o 
 -16   2  -1     2579.68     2647.82     72.04 o 
 -14   2  -1     6502.63     6707.40    169.22 o 
 -12   2  -1      146.29      163.08     26.81 o 
 -10   2  -1     8998.33     9693.86    134.81 o 
  -8   2  -1     6200.58     6347.29     98.12 o 
  -6   2  -1    15841.47    16666.87    459.01 o 
  -4   2  -1    87274.88    90982.16    723.00 o 
  -2   2  -1     5919.58     6053.40    175.67 o 
   0   2  -1     8948.42     8810.85    105.27 o 
   2   2  -1     4933.31     4985.96     54.05 o 
   4   2  -1    11194.19    11602.28    167.82 o 
   6   2  -1      363.03      355.96     13.75 o 
   8   2  -1     2791.23     2626.34     36.48 o 
  10   2  -1     1153.83     1089.48     32.64 o 
  12   2  -1     2539.34     2488.00     54.00 o 
  14   2  -1     1919.50     1803.15     48.75 o 
  16   2  -1     3189.47     3363.96     71.08 o 
  18   2  -1      678.92      697.16     34.66 o 
  20   2  -1     1032.12      946.73     42.43 o 
  22   2  -1      915.82      888.77     55.71 o 
  24   2  -1      117.63      131.79     21.35 o 
  26   2  -1       32.33       37.97     16.89 o 
  28   2  -1      311.56      368.44     41.33 o 
  30   2  -1       50.20       51.33     19.91 o 
  32   2  -1       94.46      125.05     24.40 o 
  34   2  -1       53.17       93.81     26.14 o 
  36   2  -1       33.97       73.92     30.15 o 
  38   2  -1       38.84        3.18     28.71 o 
 -27   3  -1       52.71      130.78     34.87 o 
 -25   3  -1     1192.69     1188.35     89.87 o 
 -23   3  -1     1593.74     1429.78     98.84 o 
 -21   3  -1      789.86      769.34     46.95 o 
 -19   3  -1      220.13      246.84     28.39 o 
 -17   3  -1       32.02       11.15     12.43 o 
 -15   3  -1     5499.00     4937.27    558.90 o 
 -13   3  -1      112.18       91.38     19.31 o 
 -11   3  -1     1226.06     1239.95     48.67 o 
  -9   3  -1     2244.06     2250.60     95.64 o 
  -7   3  -1     4118.32     4356.62     85.09 o 
  -5   3  -1     9972.70    10034.75    200.51 o 
  -3   3  -1     3229.23     3219.62     67.74 o 
  -1   3  -1     1335.83     1354.15     42.74 o 
   1   3  -1    28340.23    29055.53    225.96 o 
   3   3  -1    31583.77    33479.77    243.71 o 
   5   3  -1    15638.80    15853.24    136.44 o 
   7   3  -1     7874.04     8181.70    123.80 o 
   9   3  -1        9.38       -0.24      7.32 o 
  11   3  -1     3657.85     3970.59     53.17 o 
  13   3  -1     2618.30     2658.21     41.67 o 
  15   3  -1     2789.81     2770.48     64.33 o 
  17   3  -1      571.64      571.91     31.47 o 
  19   3  -1      371.51      383.48     27.82 o 
  21   3  -1      257.18      236.03     24.89 o 
  23   3  -1      223.71      215.72     32.88 o 
  25   3  -1     1028.68     1065.95     51.98 o 
  27   3  -1      978.23     1021.82     53.12 o 
  29   3  -1      239.44      274.61     30.89 o 
  31   3  -1       72.73       91.13     31.55 o 
  33   3  -1       76.06      108.38     28.89 o 
  35   3  -1       77.86       78.48     30.67 o 
  37   3  -1       17.80       41.64     29.99 o 
  39   3  -1       45.04       23.25     36.70 o 
 -26   4  -1       38.49       56.83     29.74 o 
 -24   4  -1       74.48      122.91     32.67 o 
 -22   4  -1      336.22      285.58     34.92 o 
 -20   4  -1      574.85      556.61     61.50 o 
 -18   4  -1      516.60      533.79     40.58 o 
 -16   4  -1      392.93      389.76     34.00 o 
 -14   4  -1      646.60      639.32     41.12 o 
 -12   4  -1     1917.52     1958.59     66.91 o 
 -10   4  -1      802.74      810.34     59.53 o 
  -8   4  -1       53.88       14.06     13.77 o 
  -6   4  -1      803.83      874.17     41.24 o 
  -4   4  -1     9110.99     9551.14    141.98 o 
  -2   4  -1     4390.11     4186.83     86.62 o 
   0   4  -1     2158.50     2147.26     45.77 o 
   2   4  -1     4783.38     4910.71     70.67 o 
   4   4  -1     2853.02     3070.62     68.29 o 
   6   4  -1    10325.62    10599.66    100.81 o 
   8   4  -1     1564.08     1598.21     35.33 o 
  10   4  -1     2601.52     2738.20     47.89 o 
  12   4  -1     2232.23     2308.36     44.26 o 
  14   4  -1     1327.73     1288.88     36.60 o 
  16   4  -1     2056.37     2121.21     59.93 o 
  18   4  -1      946.61      975.21     42.92 o 
  20   4  -1      889.63      886.29     42.71 o 
  22   4  -1      799.16      778.78     45.36 o 
  24   4  -1     1255.86     1190.99     53.71 o 
  26   4  -1      178.92      156.36     28.12 o 
  28   4  -1       68.48      107.07     22.85 o 
  30   4  -1       13.38       -1.98     17.22 o 
  32   4  -1        3.88       60.12     28.08 o 
  34   4  -1       47.55      122.92     32.76 o 
  36   4  -1        3.66      100.12     48.23 o 
  38   4  -1       18.33      154.21     51.62 o 
 -27   5  -1       95.17      198.68     44.48 o 
 -25   5  -1      230.66      254.97     47.86 o 
 -23   5  -1     1307.61     1357.84    101.40 o 
 -21   5  -1      190.63      209.92     31.97 o 
 -19   5  -1     1456.70     1376.03     74.17 o 
 -17   5  -1     1352.65     1368.66     65.85 o 
 -15   5  -1     1247.40     1146.93     59.10 o 
 -13   5  -1     1930.90     1954.86     72.70 o 
 -11   5  -1     2415.61     2387.20     78.33 o 
  -9   5  -1      878.79      925.03     56.37 o 
  -7   5  -1     2496.40     2429.89     74.96 o 
  -5   5  -1     3218.36     3405.25     87.63 o 
  -3   5  -1    10862.87    11320.70    168.64 o 
  -1   5  -1     2783.03     2876.80     77.03 o 
   1   5  -1     6073.69     6122.83     89.43 o 
   3   5  -1     3811.95     3852.91     67.98 o 
   5   5  -1     6712.48     6777.15     93.20 o 
   7   5  -1    12364.82    12724.33    122.67 o 
   9   5  -1      336.38      387.97     22.13 o 
  11   5  -1    10793.46    11457.04    118.35 o 
  13   5  -1      957.32     1027.16     32.96 o 
  15   5  -1      424.79      484.57     23.76 o 
  17   5  -1     2294.90     2293.57     66.15 o 
  19   5  -1      471.58      532.98     34.78 o 
  21   5  -1      276.55      260.94     26.81 o 
  23   5  -1     1889.29     1907.42     67.96 o 
  25   5  -1      613.41      659.71     73.12 o 
  27   5  -1      393.69      359.01     34.09 o 
  29   5  -1      115.17      116.09     23.48 o 
  31   5  -1      263.14      231.97     37.11 o 
  33   5  -1      109.86      100.85     45.85 o 
  35   5  -1      106.45       69.00     44.66 o 
  37   5  -1        4.13       56.92     43.38 o 
 -28   6  -1       55.48      142.22     40.54 o 
 -26   6  -1       27.76       -1.92     29.19 o 
 -24   6  -1       20.94       24.46     23.49 o 
 -22   6  -1      202.98      222.36     33.97 o 
 -20   6  -1     3552.49     3364.50    112.06 o 
 -18   6  -1      635.22      619.35     92.84 o 
 -16   6  -1      373.91      352.60     39.19 o 
 -14   6  -1      215.18      208.48     30.80 o 
 -12   6  -1      291.16      315.66     34.71 o 
 -10   6  -1      334.24      365.03     35.45 o 
  -8   6  -1     1501.44     1544.52     65.37 o 
  -6   6  -1    11033.41    11669.36    189.58 o 
  -4   6  -1     1742.05     1723.43     67.03 o 
  -2   6  -1     2259.12     2220.98     73.98 o 
   0   6  -1     2481.69     2552.82     61.36 o 
   2   6  -1     2935.15     2915.49     64.89 o 
   4   6  -1     2935.66     2968.04     65.12 o 
   6   6  -1     1483.32     1456.73     62.16 o 
   8   6  -1     1646.17     1661.13     43.15 o 
  10   6  -1      551.92      560.96     27.00 o 
  12   6  -1      779.84      742.76     30.70 o 
  14   6  -1      828.02      846.63     33.00 o 
  16   6  -1      677.62      664.90     37.31 o 
  18   6  -1     1158.50     1203.04     51.63 o 
  20   6  -1      797.46      780.28     43.35 o 
  22   6  -1     1481.91     1514.27     61.64 o 
  24   6  -1      556.63      523.46     37.93 o 
  26   6  -1      256.06      257.69     43.09 o 
  28   6  -1       25.53       75.33     20.01 o 
  30   6  -1       44.43      138.74     53.08 o 
  32   6  -1       47.94       62.78     44.75 o 
  34   6  -1       51.22       62.32     48.96 o 
  36   6  -1      139.91      265.86     67.91 o 
 -29   7  -1       34.83       78.89     39.54 o 
 -27   7  -1       67.71      124.28     40.73 o 
 -25   7  -1       85.60      114.58     36.97 o 
 -23   7  -1      314.26      369.36     44.74 o 
 -21   7  -1      379.10      325.71     46.08 o 
 -19   7  -1      865.89      916.97     62.06 o 
 -17   7  -1     1109.19     1145.56     67.33 o 
 -15   7  -1      917.38      916.38     60.01 o 
 -13   7  -1     1030.53     1026.41     96.09 o 
 -11   7  -1      359.14      339.60     39.28 o 
  -9   7  -1     1536.56     1533.14     70.70 o 
  -7   7  -1      454.15      438.95     40.34 o 
  -5   7  -1       13.36       21.74     18.88 o 
  -3   7  -1     1401.88     1296.60     63.31 o 
  -1   7  -1      184.82      199.06     28.64 o 
   1   7  -1      278.73      266.79     24.63 o 
   3   7  -1     3117.05     2965.33     71.17 o 
   5   7  -1      952.25      993.70     40.82 o 
   7   7  -1      543.42      597.38     28.64 o 
   9   7  -1      187.92      197.24     18.59 o 
  11   7  -1      795.97      756.15     33.11 o 
  13   7  -1      447.53      434.41     26.82 o 
  15   7  -1      222.64      235.74     34.36 o 
  17   7  -1      562.54      577.75     45.06 o 
  19   7  -1      328.55      342.45     31.81 o 
  21   7  -1      449.79      453.31     36.44 o 
  23   7  -1       19.26       26.31     17.50 o 
  25   7  -1       78.72      107.00     29.87 o 
  27   7  -1        5.49        3.60     24.60 o 
  29   7  -1       30.68        9.68     27.91 o 
  31   7  -1       42.61       61.32     42.28 o 
  33   7  -1       47.15       23.25     38.71 o 
  35   7  -1        7.58      137.46     47.04 o 
 -28   8  -1       57.35       46.95     38.35 o 
 -26   8  -1      100.18       99.30     36.70 o 
 -24   8  -1      308.80      307.98     82.18 o 
 -22   8  -1       63.86       99.67     29.17 o 
 -20   8  -1     1446.58     1362.04     79.95 o 
 -18   8  -1      242.60      260.69     38.47 o 
 -16   8  -1       43.75        2.31     21.46 o 
 -14   8  -1      356.47      336.47     39.68 o 
 -12   8  -1      300.98      291.04     36.53 o 
 -10   8  -1      104.17      109.41     25.60 o 
  -8   8  -1      830.75      782.94     55.48 o 
  -6   8  -1      613.75      587.21     47.94 o 
  -4   8  -1      335.31      328.49     39.53 o 
  -2   8  -1      695.57      638.45     48.67 o 
   0   8  -1        2.83       24.82     17.27 o 
   2   8  -1     2095.10     1913.22     61.45 o 
   4   8  -1      485.00      452.29     32.22 o 
   6   8  -1     3926.66     3585.16     82.83 o 
   8   8  -1     1037.42     1014.82     40.16 o 
  10   8  -1      224.57      185.13     20.39 o 
  12   8  -1      578.44      530.06     30.61 o 
  14   8  -1      345.55      347.58     27.25 o 
  16   8  -1      311.65      302.03     30.44 o 
  18   8  -1      259.42      247.11     28.55 o 
  20   8  -1       64.92       95.16     21.85 o 
  22   8  -1      239.50      242.46     77.06 o 
  24   8  -1       17.47       18.69     25.12 o 
  26   8  -1       77.35       65.22     31.60 o 
  28   8  -1      260.77      376.63     53.40 o 
  30   8  -1      192.29      338.71     71.57 o 
  32   8  -1       65.50      107.81     45.76 o 
  34   8  -1        0.22        6.59     39.99 o 
 -29   9  -1       38.41       31.12     40.63 o 
 -27   9  -1        6.41       10.43     40.91 o 
 -25   9  -1      199.95      237.70     63.97 o 
 -23   9  -1      205.34      193.69     38.38 o 
 -21   9  -1      155.71      201.00     36.91 o 
 -19   9  -1      146.07      156.00     34.54 o 
 -17   9  -1       47.59       28.59     24.57 o 
 -15   9  -1      181.85      192.04     89.00 o 
 -13   9  -1      380.42      391.34     45.57 o 
 -11   9  -1      186.00      159.10     33.04 o 
  -9   9  -1      213.47      238.71     37.17 o 
  -7   9  -1      528.98      517.09     48.80 o 
  -5   9  -1      273.78      287.68     38.02 o 
  -3   9  -1     1074.72     1059.66    113.94 o 
  -1   9  -1      677.24      651.24     52.85 o 
   1   9  -1      508.77      466.55     35.06 o 
   3   9  -1      182.41      162.52     24.88 o 
   5   9  -1      208.07      198.77     24.82 o 
   7   9  -1      217.26      204.96     22.22 o 
   9   9  -1      782.44      765.91     37.33 o 
  11   9  -1      313.87      275.87     25.86 o 
  13   9  -1     1028.24     1025.25     44.03 o 
  15   9  -1       24.76       52.61     20.63 o 
  17   9  -1      470.13      406.90     48.30 o 
  19   9  -1       57.38      100.31     83.14 o 
  21   9  -1      322.84      307.27     43.13 o 
  23   9  -1      351.65      358.58     48.42 o 
  25   9  -1       65.14       98.37     56.37 o 
  27   9  -1       41.87      111.33     35.97 o 
  29   9  -1       31.63      -19.22     49.97 o 
  31   9  -1      109.41       17.85     50.33 o 
 -30  10  -1       38.40       31.94     46.03 o 
 -28  10  -1        3.27      -14.00     42.10 o 
 -26  10  -1        7.59       58.75     39.63 o 
 -24  10  -1       44.82       50.66     30.14 o 
 -22  10  -1       76.72       58.86     28.53 o 
 -20  10  -1      144.35      144.84     36.26 o 
 -18  10  -1       61.43       64.94     53.31 o 
 -16  10  -1       93.41       31.93     29.30 o 
 -14  10  -1       21.41       56.24     25.87 o 
 -12  10  -1      446.41      459.40     49.93 o 
 -10  10  -1      214.05      204.96     40.91 o 
  -8  10  -1      830.87      854.60     64.03 o 
  -6  10  -1       12.36       31.07     22.34 o 
  -4  10  -1      474.64      571.08     52.51 o 
  -2  10  -1      536.48      540.67     52.57 o 
   0  10  -1      270.81      279.95     31.12 o 
   2  10  -1      813.64      786.12     45.64 o 
   4  10  -1      430.15      396.28     37.36 o 
   6  10  -1      676.64      642.43     36.85 o 
   8  10  -1      110.77      103.81     20.21 o 
  10  10  -1       54.99       32.93     17.30 o 
  12  10  -1      146.97      123.47     26.40 o 
  14  10  -1       10.66       40.74     25.97 o 
  16  10  -1       85.35       83.69     31.32 o 
  18  10  -1      202.27      264.40     42.53 o 
  20  10  -1       98.92       94.82     31.45 o 
  22  10  -1       23.68       48.25     29.41 o 
  24  10  -1      147.90      115.04     38.35 o 
  26  10  -1       99.96      239.96     45.39 o 
  28  10  -1       77.66       64.98     61.87 o 
  30  10  -1        9.17       54.54     68.82 o 
 -27  11  -1        5.95       38.80     41.27 o 
 -25  11  -1        4.87       11.80     32.70 o 
 -23  11  -1       10.61       -5.79     27.53 o 
 -21  11  -1        3.69       16.44     30.59 o 
 -19  11  -1       24.02       71.08     32.91 o 
 -17  11  -1       54.59       19.18     39.35 o 
 -15  11  -1      150.21      123.73     50.24 o 
 -13  11  -1       84.70      121.88     40.59 o 
 -11  11  -1      333.15      332.14     44.60 o 
  -9  11  -1      148.94      178.40     36.52 o 
  -7  11  -1      116.90      166.71     50.93 o 
  -5  11  -1      156.99      148.45     33.18 o 
  -3  11  -1      922.32      883.04    199.32 o 
  -1  11  -1       77.41       50.55     26.74 o 
   1  11  -1      193.07      158.43     29.77 o 
   3  11  -1      123.99      123.71     26.99 o 
   5  11  -1      185.02      203.73     32.52 o 
   7  11  -1      297.95      309.83     33.88 o 
   9  11  -1       76.98       61.68     22.13 o 
  11  11  -1      125.74      149.08     27.40 o 
  13  11  -1      241.02      256.97     40.38 o 
  15  11  -1        0.92       27.89     26.88 o 
  17  11  -1       42.95       56.83     38.99 o 
  19  11  -1       30.60       12.38     29.60 o 
  21  11  -1       47.93      111.21     35.00 o 
  23  11  -1       53.96       47.02     32.43 o 
  25  11  -1      106.16      149.58     42.60 o 
  27  11  -1        6.62      -37.16     41.37 o 
 -24  12  -1       20.07       49.35     57.88 o 
 -22  12  -1       27.14      -15.06     48.18 o 
 -20  12  -1      281.36      348.63     52.16 o 
 -18  12  -1       17.00       37.40     31.12 o 
 -16  12  -1      126.72      155.88     41.73 o 
 -14  12  -1      123.17       39.72     31.45 o 
 -12  12  -1       41.77       27.78     27.44 o 
 -10  12  -1       71.28       54.28     29.85 o 
  -8  12  -1      361.91      390.11     48.52 o 
  -6  12  -1       47.27       99.03     86.58 o 
  -4  12  -1      154.25      216.03     39.56 o 
  -2  12  -1      386.84      386.51     50.26 o 
   0  12  -1       76.11       80.07     37.25 o 
   2  12  -1       63.42      122.11     34.12 o 
   4  12  -1      202.03      198.11     28.78 o 
   6  12  -1      280.78      254.90     33.96 o 
   8  12  -1      170.54      225.60     35.42 o 
  10  12  -1      144.86      137.87     45.94 o 
  12  12  -1       62.04       66.43     30.99 o 
  14  12  -1      155.11      209.95     41.14 o 
  16  12  -1      114.45      163.10     39.23 o 
  18  12  -1      132.31       97.76     32.85 o 
  20  12  -1       89.61       88.37     34.88 o 
  22  12  -1       88.70       75.16     36.42 o 
  24  12  -1       83.55       84.12     39.07 o 
  26  12  -1       10.08        5.49     64.06 o 
 -21  13  -1       65.92       73.13     47.45 o 
 -19  13  -1      201.00      249.67     59.07 o 
 -17  13  -1       39.71       81.39     44.29 o 
 -15  13  -1       65.99       69.94     35.33 o 
 -13  13  -1      206.50      273.36     55.37 o 
 -11  13  -1       57.90       96.74     30.54 o 
  -9  13  -1      165.30      196.92     36.20 o 
  -7  13  -1      189.72      152.15     34.41 o 
  -5  13  -1       72.45       94.25     62.32 o 
  -3  13  -1        3.51      -11.56     24.55 o 
  -1  13  -1      133.38       53.40     31.94 o 
   1  13  -1      290.96      316.32     51.75 o 
   3  13  -1      198.01      129.17     41.78 o 
   5  13  -1       26.37       36.77     23.58 o 
   7  13  -1      171.58      170.59     40.75 o 
   9  13  -1      236.54      260.66     33.05 o 
  11  13  -1      100.91      144.92     36.69 o 
  13  13  -1       75.62       82.54     53.35 o 
  15  13  -1      106.26      185.86     53.63 o 
  17  13  -1       79.96       63.95     67.77 o 
  19  13  -1       42.90      102.31     38.31 o 
  21  13  -1       24.56       64.07     88.54 o 
  23  13  -1       55.70      -16.56     55.28 o 
 -18  14  -1       15.33       -8.18     36.70 o 
 -16  14  -1       50.62       68.07     38.58 o 
 -14  14  -1        6.57      -18.12     44.25 o 
 -12  14  -1       53.19       44.39     35.56 o 
 -10  14  -1       47.93       17.98     30.59 o 
  -8  14  -1       48.13      110.68     52.94 o 
  -6  14  -1       55.20       88.11     42.65 o 
  -4  14  -1       14.94       63.13     31.50 o 
  -2  14  -1       26.42       81.48     34.84 o 
   0  14  -1       13.46       13.37     80.12 o 
   2  14  -1       24.73       52.48     25.17 o 
   4  14  -1       63.91      100.47     27.68 o 
   6  14  -1       27.58       19.27     22.65 o 
   8  14  -1      107.51       77.92     26.65 o 
  10  14  -1       16.66       -1.23     28.34 o 
  12  14  -1       44.31       89.89     37.29 o 
  14  14  -1        8.00       14.85     59.49 o 
  16  14  -1        2.62       40.17     37.80 o 
  18  14  -1      106.44      150.24     45.50 o 
  20  14  -1        6.32       22.69     37.20 o 
 -11  15  -1       55.22       40.30     54.73 o 
  -9  15  -1       48.89       22.84     34.19 o 
  -7  15  -1       91.52      253.25     62.69 o 
  -5  15  -1        8.60       43.23     33.46 o 
  -3  15  -1       95.53       99.14     35.76 o 
  -1  15  -1       15.16       28.84     32.35 o 
   1  15  -1       60.41       65.01     27.57 o 
   3  15  -1        0.08        2.79     25.04 o 
   5  15  -1       17.26       24.98     26.86 o 
   7  15  -1       57.27      117.68     29.95 o 
   9  15  -1       44.33       -4.78     48.60 o 
  11  15  -1       24.56      -29.03     32.93 o 
  13  15  -1       19.69      -40.20     65.66 o 
  -2  16  -1       27.14       10.07     39.99 o 
   0  16  -1       68.20      102.32     55.28 o 
   2  16  -1      139.66      144.41     58.30 o 
   4  16  -1       32.31       91.15     35.79 o 
 -20   0   0     1202.93     1223.50     81.73 o 
 -18   0   0      325.62      315.10     22.84 o 
 -16   0   0     2923.16     3101.59     63.97 o 
 -14   0   0    15056.85    15466.18    170.27 o 
 -12   0   0    15172.82    15384.57    164.19 o 
 -10   0   0    23314.21    23997.59    438.55 o 
  -8   0   0    13569.80    14011.52    140.84 o 
  -6   0   0    22056.79    22663.18    294.78 o 
  -4   0   0     4200.97     4389.82     78.80 o 
   4   0   0     4177.46     4207.51     80.35 o 
   6   0   0    22039.35    22835.51    300.54 o 
   8   0   0    13404.07    13862.41    222.84 o 
  10   0   0    23735.23    23590.71    347.58 o 
  12   0   0    14879.88    15607.56    273.45 o 
  14   0   0    14927.12    15259.43    286.63 o 
  16   0   0     3019.57     3168.06    124.10 o 
  18   0   0      324.77      363.87     46.95 o 
  20   0   0     1221.74     1204.46     86.48 o 
  22   0   0     2094.04     1890.78     75.93 o 
  24   0   0     3026.68     3029.59    102.10 o 
  26   0   0     2803.23     2738.33    125.97 o 
  28   0   0      806.04      853.65     65.66 o 
  30   0   0       58.57       83.59     28.34 o 
  32   0   0      113.59       97.47     40.82 o 
  34   0   0      144.21      183.77     50.06 o 
  36   0   0       27.25        0.09     33.31 o 
  38   0   0      135.45      259.45     61.23 o 
 -27   1   0      206.85      198.68     44.11 o 
 -25   1   0      311.95      327.63     51.98 o 
 -23   1   0      542.25      601.73     64.43 o 
 -21   1   0     1274.98     1095.10     80.08 o 
 -19   1   0      124.06      127.29     28.92 o 
 -17   1   0      401.51      423.71     17.84 o 
 -15   1   0     1870.38     1824.22     35.09 o 
 -13   1   0     3399.86     3516.73     48.57 o 
 -11   1   0    20639.79    21839.04    221.84 o 
  -9   1   0      715.38      726.30     32.21 o 
  -7   1   0     2368.12     2456.74     69.10 o 
  -5   1   0     9486.60     9564.58    150.18 o 
  -3   1   0     4239.89     4333.57     56.88 o 
  -1   1   0    19680.25    21032.45    149.58 o 
   1   1   0    19619.96    20730.31    149.19 o 
   3   1   0     4419.98     4306.83    189.60 o 
   5   1   0     9538.09     9190.61    485.46 o 
   7   1   0     2410.71     2445.65     96.74 o 
   9   1   0      696.19      691.22     17.88 o 
  11   1   0    20598.51    21704.33    193.75 o 
  13   1   0     3259.05     3367.54     64.81 o 
  15   1   0     1964.66     1831.45     50.40 o 
  17   1   0      414.13      441.36     39.02 o 
  19   1   0      116.19      140.80     19.12 o 
  21   1   0     1321.59     1242.50     50.22 o 
  23   1   0      535.43      572.58     37.10 o 
  25   1   0      316.77      369.95     32.17 o 
  27   1   0      207.39      238.24     44.25 o 
  29   1   0        1.53      -18.38     13.33 o 
  31   1   0       31.61       19.52     19.63 o 
  33   1   0       46.79       99.76     28.59 o 
  35   1   0       65.81      115.54     31.81 o 
  37   1   0       56.49       68.37     27.44 o 
  39   1   0       15.77       30.55     29.34 o 
 -30   2   0      125.82      188.53     41.37 o 
 -28   2   0     1397.86     1536.76    108.63 o 
 -26   2   0      490.19      504.44     60.77 o 
 -24   2   0        9.69       -9.24     27.27 o 
 -22   2   0      784.45      735.43     69.55 o 
 -20   2   0     2273.13     2051.08     66.82 o 
 -18   2   0      498.96      493.43     40.82 o 
 -16   2   0      227.33      254.93     24.17 o 
 -14   2   0      513.25      535.38     31.91 o 
 -12   2   0     6313.06     6131.66    153.61 o 
 -10   2   0      857.47      825.85     52.35 o 
  -8   2   0     7781.59     7972.48    112.08 o 
  -6   2   0    41254.14    41683.31    363.94 o 
  -4   2   0     3084.06     3044.35     57.46 o 
  -2   2   0     7386.44     7631.88     76.89 o 
   0   2   0    39797.92    39505.71    435.36 o 
   2   2   0     7324.83     7627.74     85.62 o 
   4   2   0     3120.47     3065.00     37.23 o 
   6   2   0    40697.43    41718.93    251.35 o 
   8   2   0     7928.13     8114.92     74.30 o 
  10   2   0      902.78      909.88     22.09 o 
  12   2   0     6245.72     6266.26     76.89 o 
  14   2   0      550.49      573.50     18.00 o 
  16   2   0      209.13      208.92     12.40 o 
  18   2   0      503.94      526.49     34.21 o 
  20   2   0     2317.62     2111.35     63.41 o 
  22   2   0      798.27      729.05     40.43 o 
  24   2   0        8.61       11.68     16.47 o 
  26   2   0      473.27      526.92     38.20 o 
  28   2   0     1368.55     1315.40     65.19 o 
  30   2   0      120.31      149.11     30.76 o 
  32   2   0      116.01      120.70     70.65 o 
  34   2   0        9.89       44.07     27.42 o 
  36   2   0       28.47       10.13     82.05 o 
  38   2   0        4.20       32.66     30.80 o 
 -31   3   0      338.11      451.18     62.96 o 
 -29   3   0      466.10      506.37     65.89 o 
 -27   3   0      125.01       82.55     34.50 o 
 -25   3   0        0.43       54.36     27.55 o 
 -23   3   0      832.06      781.56     74.31 o 
 -21   3   0      620.57      567.47     41.26 o 
 -19   3   0     1448.23     1343.68     68.82 o 
 -17   3   0     2059.14     1924.75     66.35 o 
 -15   3   0     1071.94     1075.15     72.02 o 
 -13   3   0     4824.20     4767.78    148.53 o 
 -11   3   0     1193.99     1075.41     46.90 o 
  -9   3   0     5813.43     5286.06     97.65 o 
  -7   3   0     4590.65     4454.96     85.00 o 
  -5   3   0    13897.40    13743.68    165.57 o 
  -3   3   0     4677.41     4637.26     81.98 o 
  -1   3   0     8617.65     9014.15     96.30 o 
   1   3   0     8710.85     9196.04     94.88 o 
   3   3   0     4752.65     4583.16     53.73 o 
   5   3   0    13755.23    13854.94    110.61 o 
   7   3   0     4565.45     4306.49     54.62 o 
   9   3   0     5816.49     5415.25     64.05 o 
  11   3   0     1227.22     1131.51     28.33 o 
  13   3   0     4878.96     5109.52     64.56 o 
  15   3   0     1072.12     1057.51     27.89 o 
  17   3   0     1976.01     1872.04     55.85 o 
  19   3   0     1447.32     1361.09     50.34 o 
  21   3   0      630.74      578.97     35.68 o 
  23   3   0      839.30      799.93     43.16 o 
  25   3   0        0.55        8.05     14.65 o 
  27   3   0      125.36      137.90     23.97 o 
  29   3   0      473.58      533.28     52.14 o 
  31   3   0      344.42      311.21     44.50 o 
  33   3   0      301.10      377.78     57.56 o 
  35   3   0       24.93       47.37     29.71 o 
  37   3   0        3.96       71.37     27.82 o 
 -32   4   0      110.30      207.10     51.34 o 
 -30   4   0      432.79      448.16     65.62 o 
 -28   4   0       81.93      167.20     37.89 o 
 -26   4   0      145.85      194.93     41.18 o 
 -24   4   0      397.51      365.52     56.01 o 
 -22   4   0     1161.89     1266.67     63.27 o 
 -20   4   0     1413.27     1315.04     63.09 o 
 -18   4   0      467.08      406.15     53.72 o 
 -16   4   0     2324.28     2286.49     76.53 o 
 -14   4   0       60.52       51.16     19.27 o 
 -12   4   0     2029.04     2084.67     69.44 o 
 -10   4   0     4414.99     4526.15     98.75 o 
  -8   4   0     4297.96     4000.23     89.85 o 
  -6   4   0     8613.03     8421.35    133.34 o 
  -4   4   0     4310.47     4399.48     90.01 o 
  -2   4   0    16660.08    16948.44    161.98 o 
   0   4   0     2055.19     1988.97     45.05 o 
   2   4   0    16912.97    17233.77    158.19 o 
   4   4   0     4330.68     4360.41     59.01 o 
   6   4   0     8676.04     8400.86     87.61 o 
   8   4   0     4212.76     3955.76     58.10 o 
  10   4   0     4307.49     4477.81     63.19 o 
  12   4   0     2037.42     2084.55     42.85 o 
  14   4   0       64.01       50.67      9.77 o 
  16   4   0     2340.86     2313.77     46.68 o 
  18   4   0      446.31      399.80     29.16 o 
  20   4   0     1381.88     1294.77     69.30 o 
  22   4   0     1141.17     1118.72     65.53 o 
  24   4   0      393.37      366.26     31.67 o 
  26   4   0      138.08      163.20     26.37 o 
  28   4   0       91.31      122.84     55.46 o 
  30   4   0      443.23      530.04     52.51 o 
  32   4   0      111.65      168.48     34.20 o 
  34   4   0       59.66       48.38     59.44 o 
  36   4   0       20.26       61.87     30.76 o 
  38   4   0        1.11      -22.29     66.40 o 
 -31   5   0      242.74      310.79     56.10 o 
 -29   5   0      246.61      178.46     44.48 o 
 -27   5   0      105.88      127.58     40.45 o 
 -25   5   0       29.48       61.87     30.75 o 
 -23   5   0     1210.52     1226.93     66.37 o 
 -21   5   0      470.92      538.12     63.97 o 
 -19   5   0      772.94      821.37     53.97 o 
 -17   5   0     1421.28     1382.61     75.41 o 
 -15   5   0      954.58      948.77     53.60 o 
 -13   5   0      781.70      761.10     46.71 o 
 -11   5   0      839.90      852.93     48.28 o 
  -9   5   0     7410.87     7572.90    141.73 o 
  -7   5   0     3735.76     3573.88     91.96 o 
  -5   5   0      838.82      904.99     45.70 o 
  -3   5   0      658.84      678.91     38.56 o 
  -1   5   0     3532.80     3446.99     67.49 o 
   1   5   0     3623.73     3567.04     66.77 o 
   3   5   0      695.98      662.32     29.04 o 
   5   5   0      830.53      902.99     29.26 o 
   7   5   0     3802.05     3739.52     60.25 o 
   9   5   0     7368.50     7749.26     92.60 o 
  11   5   0      879.34      907.48     31.11 o 
  13   5   0      775.51      681.43     28.45 o 
  15   5   0      930.57      965.09     32.66 o 
  17   5   0     1463.73     1338.92     50.91 o 
  19   5   0      770.15      721.09     39.94 o 
  21   5   0      454.88      464.31     34.96 o 
  23   5   0     1203.44     1133.03     53.41 o 
  25   5   0       33.12       50.64     22.38 o 
  27   5   0      101.09       82.56     25.92 o 
  29   5   0      246.33      290.56     39.60 o 
  31   5   0      242.91      247.27     57.06 o 
  33   5   0        9.43        2.86     22.62 o 
  35   5   0        7.76        4.97     58.75 o 
  37   5   0        6.25       62.03     51.20 o 
 -32   6   0       56.51       -4.48     37.16 o 
 -30   6   0      108.23      163.45     44.84 o 
 -28   6   0       35.54       99.48     38.35 o 
 -26   6   0       76.19      105.52     32.95 o 
 -24   6   0       48.36      -18.58     25.44 o 
 -22   6   0      490.01      466.48     46.16 o 
 -20   6   0     1241.99     1195.70     67.81 o 
 -18   6   0      786.91      845.84     56.14 o 
 -16   6   0      235.88      249.37     36.12 o 
 -14   6   0     1073.73     1049.48     59.25 o 
 -12   6   0      930.33      871.55     52.49 o 
 -10   6   0      479.11      425.11     38.33 o 
  -8   6   0     2622.00     2546.96     84.62 o 
  -6   6   0      183.91      166.41     26.50 o 
  -4   6   0      258.97      207.12     26.08 o 
  -2   6   0     4323.11     4289.00     83.68 o 
   0   6   0      280.85      317.69     24.34 o 
   2   6   0     4452.68     4511.78     82.34 o 
   4   6   0      236.59      263.84     19.14 o 
   6   6   0      193.72      182.09     16.71 o 
   8   6   0     2663.55     2727.47     66.93 o 
  10   6   0      490.98      383.42     32.88 o 
  12   6   0      891.95      820.24     37.63 o 
  14   6   0     1094.20     1071.38     37.17 o 
  16   6   0      254.66      241.63     32.61 o 
  18   6   0      790.41      808.24     43.25 o 
  20   6   0     1247.38     1155.86     52.71 o 
  22   6   0      468.95      529.05     39.56 o 
  24   6   0       58.47       74.66     26.85 o 
  26   6   0       68.52       25.87     49.65 o 
  28   6   0       37.67       18.49     33.18 o 
  30   6   0      105.17      133.88     41.82 o 
  32   6   0       57.76       51.57     27.37 o 
  34   6   0        1.60        6.70     25.55 o 
  36   6   0       15.11      -27.09     35.69 o 
 -33   7   0       23.35       14.46     38.16 o 
 -31   7   0       32.13       -1.92     37.34 o 
 -29   7   0        6.03        7.60     35.87 o 
 -27   7   0      368.16      413.48     66.99 o 
 -25   7   0      384.06      406.34     61.96 o 
 -23   7   0      124.26      101.71     34.04 o 
 -21   7   0      611.08      565.97     51.29 o 
 -19   7   0     1960.66     1890.29     88.11 o 
 -17   7   0      408.09      439.70     45.46 o 
 -15   7   0      930.20      884.17     63.65 o 
 -13   7   0     3298.34     3189.74    106.20 o 
 -11   7   0     2707.00     2632.79     94.39 o 
  -9   7   0     2331.34     2173.59     84.70 o 
  -7   7   0      802.61      956.26     58.98 o 
  -5   7   0     1094.07     1057.06     58.39 o 
  -3   7   0     2201.29     2172.33     81.90 o 
  -1   7   0     5459.33     5236.11     99.25 o 
   1   7   0     5412.85     5339.85     97.85 o 
   3   7   0     2294.68     2205.48     61.59 o 
   5   7   0     1068.83     1060.42     37.72 o 
   7   7   0      815.14      823.18     33.50 o 
   9   7   0     2284.42     2194.22     54.36 o 
  11   7   0     2684.77     2729.38     61.68 o 
  13   7   0     3337.65     3186.09     92.18 o 
  15   7   0      964.40      979.09     46.47 o 
  17   7   0      416.03      398.73     33.22 o 
  19   7   0     1969.48     2017.51     70.63 o 
  21   7   0      599.07      687.45     75.71 o 
  23   7   0      119.59       64.86     21.29 o 
  25   7   0      374.32      380.38     60.31 o 
  27   7   0      373.68      450.20     68.13 o 
  29   7   0        5.73       13.32     25.88 o 
  31   7   0       32.85       43.38     43.93 o 
  33   7   0       24.73       10.16     44.11 o 
  35   7   0      102.75      143.04     54.45 o 
 -32   8   0       47.04       76.23     41.18 o 
 -30   8   0       80.31       17.94     38.53 o 
 -28   8   0       60.89       77.79     38.07 o 
 -26   8   0      387.94      476.81     71.20 o 
 -24   8   0      517.48      521.52     52.21 o 
 -22   8   0       28.81      101.10     28.66 o 
 -20   8   0      305.53      262.49     63.74 o 
 -18   8   0      717.78      671.98     56.23 o 
 -16   8   0     2386.64     2392.07    133.75 o 
 -14   8   0     1050.15      938.81     62.86 o 
 -12   8   0     3317.64     3158.52    111.42 o 
 -10   8   0     1191.09     1114.17     81.31 o 
  -8   8   0     1085.91     1134.45     64.65 o 
  -6   8   0      666.37      626.66     50.84 o 
  -4   8   0     1713.96     1526.62     72.14 o 
  -2   8   0     2035.52     1949.00     64.45 o 
   0   8   0     3282.49     3256.09     83.83 o 
   2   8   0     2054.61     1822.80     64.90 o 
   4   8   0     1758.35     1677.33     53.22 o 
   6   8   0      667.24      634.08     32.12 o 
   8   8   0     1072.67     1037.39     45.35 o 
  10   8   0     1202.29     1164.02     45.61 o 
  12   8   0     3354.98     3188.04     71.56 o 
  14   8   0     1054.64     1070.11     42.94 o 
  16   8   0     2396.91     2442.93     77.28 o 
  18   8   0      708.11      674.62     43.18 o 
  20   8   0      299.04      265.53     30.99 o 
  22   8   0       33.92       51.93     20.91 o 
  24   8   0      518.05      557.12     52.97 o 
  26   8   0      399.07      385.18     46.90 o 
  28   8   0       56.98       81.08     51.16 o 
  30   8   0       80.72       86.94     50.33 o 
  32   8   0       45.09      -42.37     47.41 o 
 -31   9   0       33.17       43.29     44.75 o 
 -29   9   0       12.09       -0.46     30.93 o 
 -27   9   0       85.24      108.54     41.46 o 
 -25   9   0       12.81       58.97     60.90 o 
 -23   9   0      312.74      361.42     45.37 o 
 -21   9   0      444.61      442.21     50.71 o 
 -19   9   0      114.79      139.71     61.96 o 
 -17   9   0      742.47      875.62     64.83 o 
 -15   9   0      484.74      449.31     49.43 o 
 -13   9   0      108.10       60.68     27.20 o 
 -11   9   0      397.65      364.01     76.65 o 
  -9   9   0      248.56      238.36     36.01 o 
  -7   9   0      444.11      462.27     45.82 o 
  -5   9   0      837.19      850.99     71.70 o 
  -3   9   0      890.15      824.03     46.47 o 
  -1   9   0       18.70        1.39     16.26 o 
   1   9   0       21.29       29.60     17.75 o 
   3   9   0      929.30      896.22     47.65 o 
   5   9   0      860.14      792.40     38.33 o 
   7   9   0      430.10      472.66     30.30 o 
   9   9   0      254.82      243.90     23.92 o 
  11   9   0      381.01      387.87     29.16 o 
  13   9   0      118.42      131.31     24.43 o 
  15   9   0      498.38      552.96     39.69 o 
  17   9   0      717.20      725.38     45.69 o 
  19   9   0      119.39      122.01     37.04 o 
  21   9   0      442.42      467.16     38.67 o 
  23   9   0      311.57      292.54     91.24 o 
  25   9   0       11.83       -8.60     42.37 o 
  27   9   0       82.45       96.83     59.39 o 
  29   9   0       12.21        7.87     46.22 o 
  31   9   0       30.87       82.09     60.31 o 
 -30  10   0       12.89       -2.84     41.00 o 
 -28  10   0       31.58       94.72     43.84 o 
 -26  10   0        0.37       51.25     40.73 o 
 -24  10   0      118.95       84.50     39.31 o 
 -22  10   0      204.09      183.86     39.17 o 
 -20  10   0       39.26       97.18     82.64 o 
 -18  10   0      157.47      215.05     38.57 o 
 -16  10   0     1122.45     1165.74     77.49 o 
 -14  10   0       84.88       83.67     55.92 o 
 -12  10   0       74.92      118.38     29.71 o 
 -10  10   0      592.88      665.67     59.03 o 
  -8  10   0      631.00      634.72     56.43 o 
  -6  10   0      519.29      521.58     61.13 o 
  -4  10   0      549.59      496.43     50.13 o 
  -2  10   0       30.14       47.33     19.39 o 
   0  10   0       23.66       36.38     27.54 o 
   2  10   0       25.22       41.99     35.73 o 
   4  10   0      558.30      585.01     35.20 o 
   6  10   0      492.79      543.34     34.09 o 
   8  10   0      643.47      635.64     36.35 o 
  10  10   0      605.25      641.70     36.43 o 
  12  10   0       75.53       80.31     18.64 o 
  14  10   0       85.32       99.44     22.38 o 
  16  10   0     1093.58     1074.85     56.74 o 
  18  10   0      156.78      181.13     28.40 o 
  20  10   0       43.06       46.51     33.04 o 
  22  10   0      198.81      224.38     49.33 o 
  24  10   0      120.57      153.84     60.86 o 
  26  10   0        0.24      146.61     62.51 o 
  28  10   0       32.60       34.32     59.21 o 
  30  10   0       11.76       26.17     58.21 o 
 -27  11   0      110.65      189.44     57.66 o 
 -25  11   0       16.26       40.01     32.73 o 
 -23  11   0       39.69       -7.77    133.71 o 
 -21  11   0      196.45      249.78     43.34 o 
 -19  11   0       65.65       81.88     35.31 o 
 -17  11   0      591.02      559.05     58.84 o 
 -15  11   0      437.41      376.81     50.85 o 
 -13  11   0       64.15       54.47     27.21 o 
 -11  11   0      893.15     1017.79     96.05 o 
  -9  11   0      587.21      631.73     58.61 o 
  -7  11   0      368.93      417.88     48.52 o 
  -5  11   0     1186.48     1152.24     76.01 o 
  -3  11   0     1854.52     1851.23     94.77 o 
  -1  11   0      323.04      331.00     43.98 o 
   1  11   0      328.91      322.85     45.66 o 
   3  11   0     1875.74     1859.40     62.55 o 
   5  11   0     1161.97     1192.22     50.47 o 
   7  11   0      340.29      331.04     28.46 o 
   9  11   0      581.56      671.65     38.83 o 
  11  11   0      880.49      953.03     45.80 o 
  13  11   0       62.77       97.59     22.86 o 
  15  11   0      446.15      600.72     57.26 o 
  17  11   0      589.57      665.55     61.37 o 
  19  11   0       68.81       91.57     34.97 o 
  21  11   0      197.75      212.16     40.32 o 
  23  11   0       38.48       33.22     49.42 o 
  25  11   0       16.46       42.01     48.69 o 
  27  11   0      109.27       96.00     64.34 o 
 -26  12   0        2.76      -45.07     35.30 o 
 -24  12   0       27.37       22.05     87.86 o 
 -22  12   0       93.99      147.98     42.68 o 
 -20  12   0       20.91       46.70     33.05 o 
 -18  12   0      132.24      221.28     78.70 o 
 -16  12   0        1.96       96.43     46.03 o 
 -14  12   0        1.07       45.71     26.43 o 
 -12  12   0       47.24       28.46     26.75 o 
 -10  12   0      448.51      505.95     58.43 o 
  -8  12   0      201.15      233.14     71.29 o 
  -6  12   0      135.86      159.03     34.32 o 
  -4  12   0      372.51      350.13     46.21 o 
  -2  12   0       91.11      143.93     33.92 o 
   0  12   0      359.97      270.45     33.18 o 
   2  12   0       84.55       53.38     18.73 o 
   4  12   0      388.47      432.13     33.33 o 
   6  12   0      149.57      192.61     24.07 o 
   8  12   0      188.29      170.39     24.34 o 
  10  12   0      443.31      459.02     40.41 o 
  12  12   0       47.50       42.19     25.70 o 
  14  12   0        1.63        9.95     33.82 o 
  16  12   0        2.58        4.96     29.66 o 
  18  12   0      131.65      159.81     83.56 o 
  20  12   0       23.20       42.23     56.70 o 
  22  12   0       96.95       22.33     49.79 o 
  24  12   0       27.56      -55.18     56.10 o 
  26  12   0        2.39      -53.45     55.09 o 
 -23  13   0       52.20      119.60     40.55 o 
 -21  13   0       68.97       63.42     38.21 o 
 -19  13   0       48.73       51.67     39.08 o 
 -17  13   0        0.84       75.22     33.82 o 
 -15  13   0       50.65       75.47     35.97 o 
 -13  13   0      123.86       68.89     51.25 o 
 -11  13   0      119.61      155.61     36.81 o 
  -9  13   0      283.40      233.52     45.60 o 
  -7  13   0       47.48       28.58     53.63 o 
  -5  13   0      129.15      142.19     39.17 o 
  -3  13   0      105.15      133.85     40.77 o 
  -1  13   0      845.66      756.61     86.03 o 
   1  13   0      837.98      877.35     47.87 o 
   3  13   0      102.81       99.67     31.78 o 
   5  13   0      130.02      175.93     38.10 o 
   7  13   0       45.77       57.14     22.88 o 
   9  13   0      275.85      292.95     35.32 o 
  11  13   0      122.82      202.47     44.98 o 
  13  13   0      128.77      122.79     50.47 o 
  15  13   0       49.83       64.84     34.05 o 
  17  13   0        0.65       29.20     31.43 o 
  19  13   0       48.05       55.92     54.73 o 
  21  13   0       69.81       27.82     55.83 o 
  23  13   0       53.65      129.59     69.19 o 
 -18  14   0       10.75       37.05     76.69 o 
 -16  14   0       16.59       46.74     34.70 o 
 -14  14   0       29.27       57.86     44.02 o 
 -12  14   0      210.35      220.21     58.21 o 
 -10  14   0      244.53      228.45     46.79 o 
  -8  14   0      101.56       83.30     33.99 o 
  -6  14   0       30.06       40.15     27.10 o 
  -4  14   0       58.12       97.39     32.26 o 
  -2  14   0      415.69      455.69     54.80 o 
   0  14   0      377.39      356.83     38.30 o 
   2  14   0      408.20      411.46     41.87 o 
   4  14   0       60.84       52.03     24.48 o 
   6  14   0       29.36       56.01     23.49 o 
   8  14   0       99.89      127.91     28.42 o 
  10  14   0      239.29      225.01    104.10 o 
  12  14   0      221.99      212.72     43.57 o 
  14  14   0       27.35       30.04     82.82 o 
  16  14   0       16.71       83.62     57.29 o 
  18  14   0       11.06      113.39     58.66 o 
 -13  15   0       37.36      -20.32     29.93 o 
 -11  15   0       63.09      -14.46     38.19 o 
  -9  15   0      127.43      192.87     43.39 o 
  -7  15   0       80.38       31.76     70.10 o 
  -5  15   0        8.33        5.95     28.93 o 
  -3  15   0       50.62       66.39     31.76 o 
  -1  15   0       88.72      108.10     59.81 o 
   1  15   0       87.61      193.03     40.96 o 
   3  15   0       48.40       58.94     31.63 o 
   5  15   0        8.66       56.34     25.71 o 
   7  15   0       80.51      138.21     31.68 o 
   9  15   0      127.69      182.96     72.16 o 
  11  15   0       62.55       98.88     36.04 o 
  13  15   0       35.08       -0.79     34.01 o 
  -2  16   0       13.12       59.19     32.90 o 
   0  16   0        1.90       48.97     33.94 o 
   2  16   0       13.80       83.91     75.87 o 
   4  16   0       13.11      -10.54     30.11 o 
 -27   1   1      169.76      173.88     40.63 o 
 -25   1   1      254.69      207.84     42.83 o 
 -23   1   1      513.35      504.99     61.96 o 
 -21   1   1       13.52        7.05     24.71 o 
 -19   1   1     2465.43     2398.66     62.03 o 
 -17   1   1      389.85      408.03     26.67 o 
 -15   1   1      499.31      489.32     27.54 o 
 -13   1   1     5100.73     5367.29     88.95 o 
 -11   1   1     3436.87     3276.53     63.58 o 
  -9   1   1    10999.76    11065.17    131.79 o 
  -7   1   1     9268.69     9641.62    137.32 o 
  -5   1   1     4643.85     4395.81     87.72 o 
  -3   1   1    40377.88    41665.70    282.88 o 
  -1   1   1     2851.64     3055.34     38.78 o 
   1   1   1    27961.81    29599.51    209.13 o 
   3   1   1     1735.53     1553.45     25.09 o 
   5   1   1     4513.25     4436.53     41.25 o 
   7   1   1     8164.21     8274.32     66.69 o 
   9   1   1     2142.80     2091.05     35.34 o 
  11   1   1    10091.75    10191.26     95.30 o 
  13   1   1     2039.54     2091.31     39.89 o 
  15   1   1      899.32      861.83     27.01 o 
  17   1   1     1778.10     1872.04     42.79 o 
  19   1   1     3686.04     3593.68     80.96 o 
  21   1   1      125.42      135.92     20.58 o 
  23   1   1       74.10       70.43     18.24 o 
  25   1   1      723.66      756.96     57.01 o 
  27   1   1       64.17       56.41     23.40 o 
  29   1   1        1.90        2.54     21.59 o 
  31   1   1        2.51       -1.50     24.39 o 
  33   1   1       73.53      149.93     34.29 o 
  35   1   1       24.47       55.39     26.23 o 
  37   1   1       20.88       35.48     34.41 o 
 -32   2   1       95.50      137.28     44.20 o 
 -30   2   1       46.47       37.61     33.13 o 
 -28   2   1      318.78      271.62     49.05 o 
 -26   2   1       27.91       56.83     28.83 o 
 -24   2   1      124.34      155.67     37.52 o 
 -22   2   1      917.95      770.67     75.14 o 
 -20   2   1     1058.92     1027.23     47.66 o 
 -18   2   1      667.70      678.64     55.78 o 
 -16   2   1     3109.87     3333.88     80.75 o 
 -14   2   1     1934.64     1847.34     56.88 o 
 -12   2   1     2531.93     2479.05     63.65 o 
 -10   2   1     1175.21     1199.06     64.61 o 
  -8   2   1     2837.72     2721.00     90.97 o 
  -6   2   1      393.28      367.78     24.65 o 
  -4   2   1    11189.21    11431.08    119.65 o 
  -2   2   1     5053.34     4973.27     60.86 o 
   0   2   1     8734.40     8474.09    106.85 o 
   2   2   1     6089.36     6056.82     84.51 o 
   4   2   1    87114.47    91009.84    504.54 o 
   6   2   1    16088.69    16427.93    121.83 o 
   8   2   1     6067.14     6115.05     65.89 o 
  10   2   1     8948.41     9689.73     92.17 o 
  12   2   1      149.99      147.61     11.96 o 
  14   2   1     6638.49     6901.74     81.09 o 
  16   2   1     2512.18     2540.61     49.11 o 
  18   2   1      710.35      679.50     34.47 o 
  20   2   1      406.91      396.74     29.46 o 
  22   2   1      154.58      164.03     22.28 o 
  24   2   1      167.85      233.54     42.92 o 
  26   2   1      109.22      128.70     29.84 o 
  28   2   1       76.46       56.70     21.65 o 
  30   2   1       35.45       35.54     27.68 o 
  32   2   1      108.21      226.56     37.42 o 
  34   2   1       12.53       60.21     26.91 o 
  36   2   1       45.23       67.31     30.54 o 
  38   2   1        2.33      -19.61     25.40 o 
 -35   3   1       76.23       18.58     36.33 o 
 -33   3   1       77.71       68.82     36.06 o 
 -31   3   1       71.93      106.80     35.87 o 
 -29   3   1      238.64      235.20     48.60 o 
 -27   3   1      978.26      941.81     87.86 o 
 -25   3   1     1021.77      952.60     85.57 o 
 -23   3   1      223.87      248.38     44.94 o 
 -21   3   1      262.99      275.58     33.54 o 
 -19   3   1      355.47      348.08     32.02 o 
 -17   3   1      581.98      593.05     39.00 o 
 -15   3   1     2791.43     2702.40     87.81 o 
 -13   3   1     2634.36     2638.81    111.01 o 
 -11   3   1     3617.10     3937.42     87.84 o 
  -9   3   1       10.24       15.44     13.60 o 
  -7   3   1     7790.06     8036.65    122.97 o 
  -5   3   1    15758.68    15974.24    170.29 o 
  -3   3   1    31711.04    32896.16    254.22 o 
  -1   3   1    28246.76    28785.50    224.25 o 
   1   3   1     1361.23     1346.05     33.03 o 
   3   3   1     3236.10     3136.01     52.00 o 
   5   3   1     9883.68     9943.27    106.55 o 
   7   3   1     4134.91     4211.11     90.22 o 
   9   3   1     2280.17     2229.03     43.16 o 
  11   3   1     1256.41     1254.68     31.70 o 
  13   3   1      103.14      115.71     12.21 o 
  15   3   1     5500.69     5331.04     83.39 o 
  17   3   1       31.52       32.19     13.76 o 
  19   3   1      224.44      232.15     26.48 o 
  21   3   1      802.11      804.12     41.70 o 
  23   3   1     1596.16     1571.76     59.86 o 
  25   3   1     1192.70     1224.23     72.96 o 
  27   3   1       50.82       89.30     43.29 o 
  29   3   1       16.21       19.43     22.75 o 
  31   3   1        0.02       29.70     24.84 o 
  33   3   1        5.68       27.02     23.97 o 
  35   3   1       15.28       12.49     24.48 o 
  37   3   1       25.72       47.80     36.29 o 
 -34   4   1       47.70       61.96     36.24 o 
 -32   4   1        3.90       62.78     34.32 o 
 -30   4   1       14.00      -16.02     29.19 o 
 -28   4   1       71.77      120.71     37.06 o 
 -26   4   1      185.51      164.82     42.37 o 
 -24   4   1     1270.51     1216.45     99.11 o 
 -22   4   1      794.14      819.32     54.73 o 
 -20   4   1      892.74      823.19     50.95 o 
 -18   4   1      953.01      887.84     54.18 o 
 -16   4   1     2024.31     2027.48    110.10 o 
 -14   4   1     1346.80     1325.16     57.43 o 
 -12   4   1     2233.04     2211.59     71.25 o 
 -10   4   1     2570.76     2681.72     95.73 o 
  -8   4   1     1562.85     1522.21     55.78 o 
  -6   4   1    10365.92    10776.32    209.67 o 
  -4   4   1     2881.66     3041.24     60.84 o 
  -2   4   1     4833.34     4944.97     76.22 o 
   0   4   1     2173.15     2155.14     48.12 o 
   2   4   1     4362.64     4201.90     57.26 o 
   4   4   1     9169.00     9398.38     93.90 o 
   6   4   1      788.47      836.83     34.56 o 
   8   4   1       60.12       17.79     17.20 o 
  10   4   1      788.26      830.62     32.63 o 
  12   4   1     1908.23     1849.61     42.23 o 
  14   4   1      633.80      623.32     25.61 o 
  16   4   1      384.34      409.86     21.60 o 
  18   4   1      523.99      544.69     32.84 o 
  20   4   1      586.22      576.44     35.23 o 
  22   4   1      337.69      273.11     27.94 o 
  24   4   1       72.99       77.18     25.26 o 
  26   4   1       39.67       53.79     23.61 o 
  28   4   1       43.37       47.47     23.13 o 
  30   4   1       13.24       48.60     28.03 o 
  32   4   1      172.02      227.70     38.07 o 
  34   4   1       51.71       53.62     29.60 o 
  36   4   1        3.88        1.85     30.51 o 
 -35   5   1      105.54      243.25     54.54 o 
 -33   5   1      111.73      177.64     44.84 o 
 -31   5   1      266.06      295.51     55.18 o 
 -29   5   1      122.32      176.26     43.56 o 
 -27   5   1      377.60      431.32     62.41 o 
 -25   5   1      605.34      640.44     75.96 o 
 -23   5   1     1899.12     1762.17    119.98 o 
 -21   5   1      264.97      319.49     49.69 o 
 -19   5   1      490.72      519.57     44.19 o 
 -17   5   1     2332.39     2393.35     85.43 o 
 -15   5   1      439.80      478.75     39.40 o 
 -13   5   1      977.14     1045.28     54.00 o 
 -11   5   1    10681.59    11307.31    183.62 o 
  -9   5   1      356.57      382.69     33.06 o 
  -7   5   1    12417.82    12337.16    248.20 o 
  -5   5   1     6698.91     6780.31    104.06 o 
  -3   5   1     3885.80     3862.55     74.38 o 
  -1   5   1     6172.95     6199.04     94.06 o 
   1   5   1     2704.88     2748.03     50.52 o 
   3   5   1    10831.53    11001.94    111.10 o 
   5   5   1     3126.48     3261.77     56.18 o 
   7   5   1     2546.04     2366.03     55.57 o 
   9   5   1      924.49      914.44     48.92 o 
  11   5   1     2451.12     2413.16     60.29 o 
  13   5   1     1878.94     1896.15     54.86 o 
  15   5   1     1240.36     1085.20     98.08 o 
  17   5   1     1343.38     1366.11     52.39 o 
  19   5   1     1471.14     1396.84     54.46 o 
  21   5   1      190.15      179.05     24.51 o 
  23   5   1     1327.95     1079.94     68.28 o 
  25   5   1      225.82      264.99     52.90 o 
  27   5   1       92.27      124.66     29.91 o 
  29   5   1      297.55      416.15     49.54 o 
  31   5   1       85.94      159.39     58.25 o 
  33   5   1        4.67        7.23     57.11 o 
  35   5   1       72.31      131.41     36.00 o 
 -36   6   1      142.23      281.05     61.32 o 
 -34   6   1       53.11      112.47     44.66 o 
 -32   6   1       48.36       68.91     41.18 o 
 -30   6   1       46.18       73.67     38.89 o 
 -28   6   1       22.80       77.06     37.89 o 
 -26   6   1      241.92      321.13     58.75 o 
 -24   6   1      538.20      428.67     62.23 o 
 -22   6   1     1472.81     1470.01     98.47 o 
 -20   6   1      799.10      773.71     56.10 o 
 -18   6   1     1178.55     1162.16     95.59 o 
 -16   6   1      695.38      536.84     46.56 o 
 -14   6   1      834.72      907.35     56.28 o 
 -12   6   1      804.17      797.06     51.38 o 
 -10   6   1      558.90      574.00     43.20 o 
  -8   6   1     1660.68     1762.57     70.55 o 
  -6   6   1     1453.73     1480.91     52.03 o 
  -4   6   1     2868.41     2880.24     69.97 o 
  -2   6   1     2948.27     3051.01     81.36 o 
   0   6   1     2405.94     2444.89     61.99 o 
   2   6   1     2193.56     2173.10     57.84 o 
   4   6   1     1680.62     1697.63     43.54 o 
   6   6   1    11141.02    11922.22    126.62 o 
   8   6   1     1518.82     1528.91     42.16 o 
  10   6   1      345.53      385.24     22.93 o 
  12   6   1      274.70      297.30     20.71 o 
  14   6   1      226.01      193.52     21.48 o 
  16   6   1      353.05      336.82     40.86 o 
  18   6   1      649.81      687.15     51.40 o 
  20   6   1     3540.67     3123.01    125.63 o 
  22   6   1      206.95      276.67     37.94 o 
  24   6   1       21.11       42.84     23.19 o 
  26   6   1       29.40       19.08     23.69 o 
  28   6   1       55.74      122.79     31.97 o 
  30   6   1      192.50      154.70     35.70 o 
  32   6   1        0.71       18.13     36.15 o 
  34   6   1       15.97       89.49     31.57 o 
 -35   7   1        7.73      109.45     48.78 o 
 -33   7   1       46.37      -22.15     39.81 o 
 -31   7   1       43.96       34.96     37.25 o 
 -29   7   1       31.34       95.27     37.06 o 
 -27   7   1        5.10       27.00     32.67 o 
 -25   7   1       75.98      112.11     41.09 o 
 -23   7   1       19.35       93.10     42.46 o 
 -21   7   1      451.89      535.85     50.03 o 
 -19   7   1      325.48      282.12     40.30 o 
 -17   7   1      572.52      507.78     47.49 o 
 -15   7   1      223.17      189.15     50.61 o 
 -13   7   1      439.87      426.93     42.87 o 
 -11   7   1      789.80      708.72     51.78 o 
  -9   7   1      188.36      200.86     31.80 o 
  -7   7   1      538.58      506.49     43.60 o 
  -5   7   1      959.18     1020.99     46.07 o 
  -3   7   1     3111.63     2992.55    121.28 o 
  -1   7   1      276.51      248.35     24.18 o 
   1   7   1      187.16      202.98     18.85 o 
   3   7   1     1402.72     1301.60     41.30 o 
   5   7   1       13.03        5.75     10.12 o 
   7   7   1      448.30      475.96     26.65 o 
   9   7   1     1530.15     1572.57     46.40 o 
  11   7   1      359.49      338.70     24.06 o 
  13   7   1     1033.82     1053.78     40.54 o 
  15   7   1      911.52      893.23     37.11 o 
  17   7   1     1118.85     1132.93     66.61 o 
  19   7   1      860.26      850.05     60.20 o 
  21   7   1      374.76      324.06     40.17 o 
  23   7   1      312.40      339.76     42.46 o 
  25   7   1       84.77       76.20     28.47 o 
  27   7   1       69.17       45.04     25.65 o 
  29   7   1       35.03        4.19     45.76 o 
  31   7   1      103.80      114.81     32.07 o 
  33   7   1        0.18       63.19     83.42 o 
 -34   8   1        0.19       93.44     44.29 o 
 -32   8   1       65.44       65.98     47.77 o 
 -30   8   1      193.92      195.30     55.28 o 
 -28   8   1      262.15      288.92     62.05 o 
 -26   8   1       75.98       57.56     38.25 o 
 -24   8   1       17.66       25.70     24.27 o 
 -22   8   1      238.46      236.47     38.96 o 
 -20   8   1       64.84       79.12     42.33 o 
 -18   8   1      258.43      272.61     51.75 o 
 -16   8   1      299.02      359.20     50.56 o 
 -14   8   1      336.10      364.40     42.41 o 
 -12   8   1      592.07      646.74     53.58 o 
 -10   8   1      241.74      217.00     34.21 o 
  -8   8   1     1066.25     1014.51     63.63 o 
  -6   8   1     3898.35     3653.77     92.40 o 
  -4   8   1      465.47      444.68     33.99 o 
  -2   8   1     2085.10     1942.84     64.80 o 
   0   8   1        3.90       48.15     17.75 o 
   2   8   1      688.74      707.88     33.34 o 
   4   8   1      314.81      312.08     24.03 o 
   6   8   1      609.15      602.38     37.69 o 
   8   8   1      825.59      762.25     35.43 o 
  10   8   1      103.18       80.84     16.85 o 
  12   8   1      302.05      287.28     35.16 o 
  14   8   1      374.59      363.05     27.51 o 
  16   8   1       39.85       60.90     19.36 o 
  18   8   1      248.63      227.94     27.17 o 
  20   8   1     1425.45     1393.39     78.77 o 
  22   8   1       58.03      118.29     60.86 o 
  24   8   1      316.82      354.44     46.10 o 
  26   8   1      102.41      129.29     32.42 o 
  28   8   1       57.59       59.74     36.56 o 
  30   8   1       23.06        8.73     27.62 o 
  32   8   1        3.59       70.50     28.85 o 
 -33   9   1       10.17       57.93     48.05 o 
 -31   9   1      104.26       65.43     47.96 o 
 -29   9   1       28.98       11.90     38.80 o 
 -27   9   1       44.01       17.02     38.62 o 
 -25   9   1       64.90       84.75     33.18 o 
 -23   9   1      344.55      397.83     50.07 o 
 -21   9   1      326.36      346.10     45.49 o 
 -19   9   1       63.98       93.12     30.91 o 
 -17   9   1      454.91      530.11     53.53 o 
 -15   9   1       21.70       26.32     23.04 o 
 -13   9   1     1018.55     1004.47     70.93 o 
 -11   9   1      337.48      331.63     42.80 o 
  -9   9   1      748.79      770.85     58.67 o 
  -7   9   1      215.76      188.64     36.69 o 
  -5   9   1      204.38      215.50     27.47 o 
  -3   9   1      194.84      204.89     26.89 o 
  -1   9   1      516.48      501.06     37.89 o 
   1   9   1      667.25      595.43     33.20 o 
   3   9   1     1083.10     1073.23     43.05 o 
   5   9   1      257.83      226.32     26.59 o 
   7   9   1      537.04      513.10     31.47 o 
   9   9   1      207.48      189.08     21.63 o 
  11   9   1      193.88      198.47     22.55 o 
  13   9   1      394.32      412.74     29.97 o 
  15   9   1      170.51      185.59     25.37 o 
  17   9   1       46.46       53.33     32.52 o 
  19   9   1      148.49      159.96     45.26 o 
  21   9   1      145.67      111.20     46.72 o 
  23   9   1      214.07      238.22     39.02 o 
  25   9   1      198.80      208.48     36.97 o 
  27   9   1        7.10       49.34     30.11 o 
  29   9   1       39.28      -29.73     55.78 o 
  31   9   1       43.23      152.74     58.11 o 
 -30  10   1        8.18      -59.85     39.90 o 
 -28  10   1       75.69      176.99     56.10 o 
 -26  10   1      100.08       96.18     44.84 o 
 -24  10   1      147.54      169.04     63.74 o 
 -22  10   1       22.36       52.55     28.47 o 
 -20  10   1      105.56      140.55     36.06 o 
 -18  10   1      202.91      230.29     41.43 o 
 -16  10   1       87.18      108.92     31.45 o 
 -14  10   1        9.94      -29.18     22.06 o 
 -12  10   1      144.59      230.77     61.50 o 
 -10  10   1       49.37       76.08     30.98 o 
  -8  10   1      110.64       83.89     30.25 o 
  -6  10   1      694.40      624.88     55.46 o 
  -4  10   1      423.59      450.56     38.43 o 
  -2  10   1      817.94      760.93     46.98 o 
   0  10   1      284.20      261.47     30.30 o 
   2  10   1      544.08      533.34     33.35 o 
   4  10   1      468.98      452.08     30.85 o 
   6  10   1       10.58       24.07     14.78 o 
   8  10   1      831.86      763.12     39.95 o 
  10  10   1      217.40      242.94     24.71 o 
  12  10   1      460.70      439.16     33.82 o 
  14  10   1       24.50       17.68     18.13 o 
  16  10   1       89.80      117.59     24.34 o 
  18  10   1       60.80       37.63     27.27 o 
  20  10   1      140.19      137.13     35.92 o 
  22  10   1       77.99      136.38     34.33 o 
  24  10   1       45.66       25.84     29.81 o 
  26  10   1        8.42        4.85     51.71 o 
  28  10   1        3.47       16.20     50.79 o 
 -29  11   1        9.79        8.05     38.16 o 
 -27  11   1        7.20       24.62     42.83 o 
 -25  11   1      103.46      188.52     44.89 o 
 -23  11   1       55.20       57.86     33.28 o 
 -21  11   1       49.51       52.24     52.94 o 
 -19  11   1       30.30       86.33     33.40 o 
 -17  11   1       40.93       69.49     30.01 o 
 -15  11   1        1.52        0.28     59.76 o 
 -13  11   1      247.84      226.04     41.85 o 
 -11  11   1      126.95      146.49     70.61 o 
  -9  11   1       75.29       42.25     39.99 o 
  -7  11   1      300.64      301.37     48.23 o 
  -5  11   1      180.90      197.60     28.88 o 
  -3  11   1      120.31      131.74     25.55 o 
  -1  11   1      186.90      181.12     27.41 o 
   1  11   1       79.63       74.45     18.25 o 
   3  11   1      921.01      895.48     55.76 o 
   5  11   1      159.15      202.27     40.20 o 
   7  11   1      121.80      128.05     20.63 o 
   9  11   1      144.62      159.85     21.96 o 
  11  11   1      331.35      375.95     30.94 o 
  13  11   1       86.56      104.65     23.08 o 
  15  11   1      147.18      128.54     30.04 o 
  17  11   1       51.11       17.73     42.56 o 
  19  11   1       25.50        7.78     26.60 o 
  21  11   1        3.24       17.42     30.43 o 
  23  11   1       10.35       25.53     43.84 o 
  25  11   1        4.96        6.13     44.57 o 
  27  11   1        5.22       26.81     50.98 o 
 -26  12   1        8.08      117.72     36.67 o 
 -24  12   1       83.14       90.78     42.69 o 
 -22  12   1       90.78      171.77     52.58 o 
 -20  12   1       91.94      122.24     37.06 o 
 -18  12   1      132.73      153.16     67.77 o 
 -16  12   1      120.73      117.58     34.39 o 
 -14  12   1      157.86      206.95     39.99 o 
 -12  12   1       68.77       61.97     27.68 o 
 -10  12   1      138.76      130.36     37.16 o 
  -8  12   1      161.78      146.66     50.98 o 
  -6  12   1      285.49      273.82     45.20 o 
  -4  12   1      213.54      178.52     29.09 o 
  -2  12   1       62.40       98.63     23.80 o 
   0  12   1       68.46       46.92     21.62 o 
   2  12   1      397.33      417.59     32.68 o 
   4  12   1      161.03      178.12     32.93 o 
   6  12   1       52.39       55.41     18.41 o 
   8  12   1      366.14      401.82     31.45 o 
  10  12   1       65.44       64.55     29.59 o 
  12  12   1       44.97       24.48     20.25 o 
  14  12   1      122.34      115.61     26.90 o 
  16  12   1      119.35      126.23     33.42 o 
  18  12   1       17.10       61.50     48.50 o 
  20  12   1      280.45      310.79     76.42 o 
  22  12   1       28.19       75.68     55.92 o 
  24  12   1       19.94      128.86     61.68 o 
 -23  13   1       54.71      134.03     70.19 o 
 -21  13   1       25.47       86.32     38.19 o 
 -19  13   1       43.13      134.48     41.41 o 
 -17  13   1       82.38      122.82     62.14 o 
 -15  13   1      108.40      135.45     43.33 o 
 -13  13   1       74.59      123.28     40.31 o 
 -11  13   1       96.78       49.01     35.84 o 
  -9  13   1      233.79      203.80     42.15 o 
  -7  13   1      171.69      174.17     76.69 o 
  -5  13   1       30.96       52.74     26.88 o 
  -3  13   1      206.47      253.13     32.93 o 
  -1  13   1      294.82      305.91     35.64 o 
   1  13   1      126.30      126.30     26.30 o 
   3  13   1        4.95       22.50     26.19 o 
   5  13   1       70.37       75.46     20.72 o 
   7  13   1      197.28      277.62     29.48 o 
   9  13   1      160.99      208.40     25.51 o 
  11  13   1       60.44       74.43     33.40 o 
  13  13   1      202.69      219.31     40.57 o 
  15  13   1       63.24       25.53     48.14 o 
  17  13   1       36.76      145.15     57.84 o 
  19  13   1      205.74      240.23     75.50 o 
  21  13   1       63.24       11.62     55.09 o 
 -20  14   1        6.73       50.33     65.62 o 
 -18  14   1      103.80      155.66     42.56 o 
 -16  14   1        2.61       20.39     31.12 o 
 -14  14   1        7.31       40.66     37.36 o 
 -12  14   1       44.94       96.39    101.22 o 
 -10  14   1       17.01       62.77     35.55 o 
  -8  14   1      107.32       97.64     35.81 o 
  -6  14   1       27.19       60.05     42.65 o 
  -4  14   1       62.39       92.34     32.94 o 
  -2  14   1       23.70       39.33     30.88 o 
   0  14   1       13.84       -3.01     22.07 o 
   2  14   1       26.16       59.43     30.42 o 
   4  14   1       14.45      -11.71     21.40 o 
   6  14   1       54.98       48.77     56.66 o 
   8  14   1       48.32       67.15     50.01 o 
  10  14   1       46.92      107.41     34.24 o 
  12  14   1       53.31       85.81     33.87 o 
  14  14   1        6.33       18.85     46.12 o 
  16  14   1       50.45      149.26     64.52 o 
  18  14   1       15.91       14.55     54.00 o 
 -13  15   1       18.96       -0.88     36.38 o 
 -11  15   1       25.86       53.24     37.11 o 
  -9  15   1       45.55       37.19     29.62 o 
  -7  15   1       56.04        5.36     29.02 o 
  -5  15   1       16.28       -2.10     51.71 o 
  -3  15   1        0.03       48.41     41.00 o 
  -1  15   1       59.71       89.62     36.79 o 
   1  15   1       13.45       75.81     26.56 o 
   3  15   1       97.40      130.72     52.39 o 
   5  15   1        8.71      -30.84     58.85 o 
   7  15   1       93.28      158.78     54.59 o 
   9  15   1       47.15       64.25     51.34 o 
  11  15   1       53.91      120.25     55.28 o 
  -2  16   1      140.73      164.99     65.07 o 
   0  16   1       65.01       63.33     36.13 o 
   2  16   1       27.24       76.97     35.38 o 
 -18   0   2     5418.97     5595.47    186.88 o 
 -16   0   2     1044.24     1025.47     46.08 o 
 -14   0   2     7337.79     7378.75    148.90 o 
 -12   0   2     7750.75     7632.33    106.33 o 
 -10   0   2    12468.64    13063.58    166.70 o 
  -8   0   2    15035.02    14976.35    166.48 o 
  -6   0   2     2308.34     2685.03     86.94 o 
  -4   0   2    21576.07    22112.47    203.37 o 
  -2   0   2      506.21      440.54     18.62 o 
   0   0   2    38952.07    41746.95    524.94 o 
   2   0   2     9944.82    10220.69    136.50 o 
   4   0   2    33155.80    35321.13    328.23 o 
   6   0   2     1232.74     1319.01     42.97 o 
   8   0   2     8301.43     8303.26    124.28 o 
  10   0   2    10974.92    11163.81    270.11 o 
  12   0   2    10049.65    10129.45    151.13 o 
  14   0   2     5383.94     5778.38    112.16 o 
  16   0   2      973.28      903.51     44.20 o 
  18   0   2     1669.16     1676.96    120.67 o 
  20   0   2      128.18      139.79     22.02 o 
  22   0   2      561.13      635.50     73.03 o 
  24   0   2      563.82      551.67     70.56 o 
  26   0   2      308.69      312.26     55.92 o 
  28   0   2      633.69      720.33     84.56 o 
  30   0   2      290.70      325.62     62.96 o 
  32   0   2       20.74       36.33     33.86 o 
  34   0   2      142.62      236.57     56.56 o 
  36   0   2       22.74      136.64     42.28 o 
 -27   1   2      921.91     1005.96     94.45 o 
 -25   1   2     1407.75     1353.73    105.06 o 
 -23   1   2      100.12       71.11     27.00 o 
 -21   1   2     2049.04     1993.61    115.68 o 
 -19   1   2     3055.51     3072.76     70.52 o 
 -17   1   2     1938.02     1883.10     64.38 o 
 -15   1   2      251.29      287.74     28.51 o 
 -13   1   2     7723.71     7550.11     80.25 o 
 -11   1   2      305.24      294.93     14.75 o 
  -9   1   2       54.48       55.76      9.43 o 
  -7   1   2    21903.61    23239.09    226.11 o 
  -5   1   2    41735.32    44744.21    314.75 o 
  -3   1   2    16413.30    16799.29    122.16 o 
  -1   1   2     6434.45     6566.21    145.75 o 
   1   1   2    46029.33    49295.75    371.89 o 
   3   1   2     1224.68     1241.81     27.31 o 
   5   1   2    13745.57    14122.66    117.28 o 
   7   1   2     6407.83     6731.33     60.45 o 
   9   1   2     2481.88     2461.96     35.81 o 
  11   1   2     1045.98     1002.24     24.21 o 
  13   1   2     5802.01     5968.87     67.54 o 
  15   1   2     3184.19     3169.68     49.92 o 
  17   1   2      445.33      412.62     21.46 o 
  19   1   2     1909.78     1924.98     47.79 o 
  21   1   2        4.36       20.64     18.21 o 
  23   1   2       41.22       19.59     20.16 o 
  25   1   2      320.89      359.96     41.08 o 
  27   1   2      167.62      160.16     29.73 o 
  29   1   2       88.28      119.14     75.04 o 
  31   1   2       46.25       59.60     48.09 o 
  33   1   2       19.93      -18.38     64.98 o 
  35   1   2        4.59      -14.04     24.75 o 
  37   1   2       30.55      118.95     41.55 o 
 -32   2   2      246.72      230.07     50.52 o 
 -30   2   2       44.11      -19.40     26.27 o 
 -28   2   2     1103.17     1097.93     99.11 o 
 -26   2   2      404.01      344.01     57.02 o 
 -24   2   2      297.12      278.95     50.33 o 
 -22   2   2     1286.80     1069.47     87.95 o 
 -20   2   2     1644.93     1544.77     57.44 o 
 -18   2   2      708.43      644.87     36.85 o 
 -16   2   2     2577.22     2636.66     71.51 o 
 -14   2   2     8299.51     8531.11    134.68 o 
 -12   2   2     3357.94     3425.45     84.38 o 
 -10   2   2     6951.37     6977.10    176.17 o 
  -8   2   2     2192.35     2359.45     44.64 o 
  -6   2   2     5417.54     5539.62     75.44 o 
  -4   2   2    15530.16    16034.65    136.19 o 
  -2   2   2      780.90      772.89     21.70 o 
   0   2   2    16708.17    17653.59    171.75 o 
   2   2   2    16692.61    17278.52    169.34 o 
   4   2   2    12000.15    12610.08     92.32 o 
   6   2   2    16234.59    17027.31    117.23 o 
   8   2   2    11489.41    11730.49     93.11 o 
  10   2   2     3630.82     3604.57     52.31 o 
  12   2   2     2210.59     2208.30     42.71 o 
  14   2   2      795.17      730.54     25.99 o 
  16   2   2      129.88      128.34     14.75 o 
  18   2   2       25.19       15.98     10.05 o 
  20   2   2      325.99      301.19     35.85 o 
  22   2   2      466.49      456.37     44.29 o 
  24   2   2      153.18      180.27     38.35 o 
  26   2   2      489.84      463.88     47.75 o 
  28   2   2      253.85      224.80     37.79 o 
  30   2   2      126.01      113.61     32.68 o 
  32   2   2      193.36      277.60     50.70 o 
  34   2   2       16.76       54.27     27.28 o 
  36   2   2       38.74       53.89     33.29 o 
 -35   3   2       50.43       69.19     38.53 o 
 -33   3   2      110.15      133.89     40.27 o 
 -31   3   2       79.14      137.37     43.75 o 
 -29   3   2      863.51      976.58     95.18 o 
 -27   3   2      383.96      377.33     58.57 o 
 -25   3   2     1205.46     1346.77    106.07 o 
 -23   3   2     2127.54     2158.25    127.39 o 
 -21   3   2      174.42      188.56     26.13 o 
 -19   3   2     2183.52     2218.12     74.71 o 
 -17   3   2       95.84      111.40     21.41 o 
 -15   3   2     5546.00     5463.84    113.79 o 
 -13   3   2     3213.98     3027.58    122.82 o 
 -11   3   2     2628.49     2627.71     83.56 o 
  -9   3   2     5886.44     6239.46    112.21 o 
  -7   3   2     3558.34     3529.94     65.06 o 
  -5   3   2     7803.86     7899.41     99.63 o 
  -3   3   2    18877.96    19304.91    141.40 o 
  -1   3   2    25999.73    27149.11    183.28 o 
   1   3   2      569.98      543.72     23.45 o 
   3   3   2     2006.42     1914.64     40.87 o 
   5   3   2      110.86      122.74     11.01 o 
   7   3   2    12393.99    12762.83    112.85 o 
   9   3   2     4218.44     4233.71     59.25 o 
  11   3   2     4956.84     4922.27     67.94 o 
  13   3   2     2170.00     2048.83     48.73 o 
  15   3   2      585.10      583.47     24.87 o 
  17   3   2     2435.88     2315.25     50.82 o 
  19   3   2       40.43       24.05     19.33 o 
  21   3   2     1679.51     1684.32     81.62 o 
  23   3   2     2462.43     2186.26     96.68 o 
  25   3   2      159.68      192.48     32.51 o 
  27   3   2      140.06      140.79     30.37 o 
  29   3   2      104.06      162.76     34.96 o 
  31   3   2      173.03      207.85     37.70 o 
  33   3   2       30.00       20.55     27.86 o 
  35   3   2       94.25      109.03     64.25 o 
 -38   4   2       10.01       37.52     44.75 o 
 -36   4   2      112.17      167.57     49.42 o 
 -34   4   2       36.27       11.35     34.50 o 
 -32   4   2       47.72       67.17     39.26 o 
 -30   4   2      680.25      600.81     76.42 o 
 -28   4   2      271.18      299.54     53.81 o 
 -26   4   2      926.68     1013.28     94.81 o 
 -24   4   2      655.97      615.27     72.21 o 
 -22   4   2       58.90      101.86     32.49 o 
 -20   4   2      496.76      501.11     40.75 o 
 -18   4   2      596.04      614.61     41.91 o 
 -16   4   2     2559.29     2295.53    120.44 o 
 -14   4   2     2951.48     2970.09     86.59 o 
 -12   4   2     5562.17     5510.24    117.30 o 
 -10   4   2      918.01      908.52     45.84 o 
  -8   4   2     2773.48     2674.98     62.08 o 
  -6   4   2     2680.44     2586.07     58.79 o 
  -4   4   2     1518.26     1582.74     44.56 o 
  -2   4   2     3755.11     3613.85     51.93 o 
   0   4   2      297.75      277.51     15.09 o 
   2   4   2     2837.63     2908.43     70.30 o 
   4   4   2     5179.16     5405.88     80.09 o 
   6   4   2      636.41      602.21     22.57 o 
   8   4   2     3865.46     3620.97     57.56 o 
  10   4   2     2272.86     2145.39     44.96 o 
  12   4   2     1459.44     1382.51     37.44 o 
  14   4   2     1456.75     1448.72     39.42 o 
  16   4   2      140.69      149.45     15.81 o 
  18   4   2     1254.23     1215.88     65.88 o 
  20   4   2      905.94      823.58     59.35 o 
  22   4   2      307.39      347.23     41.13 o 
  24   4   2     1268.40     1283.73     76.50 o 
  26   4   2       34.33       14.47     59.35 o 
  28   4   2       30.53       58.44     71.66 o 
  30   4   2       20.27       19.32     47.50 o 
  32   4   2       51.23       76.03     32.57 o 
  34   4   2       73.52      106.15     35.13 o 
  36   4   2       37.68       96.09     43.56 o 
 -37   5   2        1.30       69.74     44.02 o 
 -35   5   2      172.46      243.62     60.04 o 
 -33   5   2       88.44      157.50     49.05 o 
 -31   5   2      106.72       72.39     33.95 o 
 -29   5   2      270.65      229.71     51.98 o 
 -27   5   2      419.06      409.54     62.51 o 
 -25   5   2      316.62      280.78     54.09 o 
 -23   5   2      253.70      189.62     45.94 o 
 -21   5   2       74.37       25.99     29.19 o 
 -19   5   2     1105.31      963.26     57.31 o 
 -17   5   2      622.70      578.69     44.39 o 
 -15   5   2      601.18      680.82     45.93 o 
 -13   5   2     1099.52     1106.47     56.17 o 
 -11   5   2     2888.16     2872.05     87.23 o 
  -9   5   2      529.62      507.76     40.50 o 
  -7   5   2     6713.20     6629.62    128.13 o 
  -5   5   2     4519.58     4733.08     86.39 o 
  -3   5   2     1775.23     1679.21     49.34 o 
  -1   5   2      854.64      827.19     27.01 o 
   1   5   2      964.71     1012.54     30.57 o 
   3   5   2     1009.49     1061.34     49.50 o 
   5   5   2     6873.15     7140.37    105.22 o 
   7   5   2     1931.74     1960.31     44.66 o 
   9   5   2     2414.29     2616.96     52.72 o 
  11   5   2     2613.51     2475.78     52.84 o 
  13   5   2      328.41      312.97     20.73 o 
  15   5   2     2810.85     2789.50     59.43 o 
  17   5   2      350.11      401.89     40.55 o 
  19   5   2      744.05      611.44     50.03 o 
  21   5   2      430.54      544.75     49.79 o 
  23   5   2      602.55      536.57     51.70 o 
  25   5   2      159.85      188.34     59.44 o 
  27   5   2       34.00       67.81     26.05 o 
  29   5   2       18.86       28.50     27.36 o 
  31   5   2       55.03       45.69     27.53 o 
  33   5   2       37.73       58.30     32.66 o 
  35   5   2       20.82       33.26     32.58 o 
 -36   6   2       28.71       22.79     37.71 o 
 -34   6   2      103.93       82.27     47.22 o 
 -32   6   2        8.43       14.92     36.33 o 
 -30   6   2      297.54      254.97     58.48 o 
 -28   6   2       48.87       41.64     28.28 o 
 -26   6   2      242.98      324.98     56.01 o 
 -24   6   2       62.41       87.58     34.87 o 
 -22   6   2       94.31       89.18     54.00 o 
 -20   6   2     1730.13     1546.45     75.80 o 
 -18   6   2      858.16      819.53     56.05 o 
 -16   6   2      836.54      769.70     52.80 o 
 -14   6   2      395.45      356.52     38.24 o 
 -12   6   2       62.19       66.19     22.95 o 
 -10   6   2      900.59      890.14     52.80 o 
  -8   6   2     3514.76     3337.45     80.70 o 
  -6   6   2     5398.46     5354.84    100.73 o 
  -4   6   2     1925.02     1913.40     58.39 o 
  -2   6   2      785.61      812.92     35.82 o 
   0   6   2     2105.91     2164.22     48.29 o 
   2   6   2     3783.28     3820.81     79.24 o 
   4   6   2     2488.25     2108.51     71.30 o 
   6   6   2     2094.30     2055.39     57.93 o 
   8   6   2      448.86      426.12     23.47 o 
  10   6   2      158.98      181.99     18.86 o 
  12   6   2      304.60      303.16     24.68 o 
  14   6   2      753.10      729.25     32.20 o 
  16   6   2     1166.03     1100.17     48.14 o 
  18   6   2     1047.25     1035.34     65.52 o 
  20   6   2     1111.93     1108.31     69.94 o 
  22   6   2       84.64       81.44     24.81 o 
  24   6   2       74.82      130.23     42.83 o 
  26   6   2      558.62      597.51     93.94 o 
  28   6   2        1.11       -9.41     20.71 o 
  30   6   2      128.26      218.81     40.08 o 
  32   6   2       36.95       -5.77     29.58 o 
  34   6   2       39.59       33.20     30.02 o 
 -35   7   2        4.25        9.79     44.20 o 
 -33   7   2       95.51       71.75     50.43 o 
 -31   7   2       34.31      147.34     43.56 o 
 -29   7   2        9.29      -18.94     35.33 o 
 -27   7   2       30.53       37.61     36.61 o 
 -25   7   2      289.82      357.65     59.85 o 
 -23   7   2      234.63      288.17     39.69 o 
 -21   7   2      938.41      823.12     60.48 o 
 -19   7   2     1401.02     1242.15     72.11 o 
 -17   7   2      384.51      426.67     43.87 o 
 -15   7   2      182.19      163.44     30.53 o 
 -13   7   2       94.72       77.44     27.64 o 
 -11   7   2      360.74      299.23     35.96 o 
  -9   7   2     5349.55     5284.60    133.76 o 
  -7   7   2     4468.97     4508.34     98.60 o 
  -5   7   2     1300.92     1335.97     78.88 o 
  -3   7   2      308.85      292.49     26.61 o 
  -1   7   2     2421.95     2435.23     55.97 o 
   1   7   2     4808.88     4487.49     76.85 o 
   3   7   2     3525.33     3528.54     81.24 o 
   5   7   2      254.43      249.61     20.71 o 
   7   7   2     2448.25     2457.62     86.97 o 
   9   7   2      510.83      506.96     33.28 o 
  11   7   2      365.56      378.80     24.62 o 
  13   7   2      425.79      384.71     25.54 o 
  15   7   2      599.41      584.93     31.20 o 
  17   7   2     1308.70     1335.18     75.17 o 
  19   7   2      365.41      333.76     40.70 o 
  21   7   2      278.36      284.90     38.67 o 
  23   7   2      458.72      401.87     47.41 o 
  25   7   2      145.39      130.59     32.41 o 
  27   7   2      230.04      262.62     57.75 o 
  29   7   2       88.88      126.75     45.07 o 
  31   7   2       28.88       32.77     31.82 o 
  33   7   2       17.86       -8.46     28.03 o 
 -34   8   2       23.01      -19.77     41.18 o 
 -32   8   2      470.42      563.20     88.41 o 
 -30   8   2       16.01       51.07     39.81 o 
 -28   8   2       22.27       74.31     38.25 o 
 -26   8   2       89.98       61.87     38.62 o 
 -24   8   2       11.97       12.39     46.35 o 
 -22   8   2       33.78       56.68     25.50 o 
 -20   8   2      326.22      324.35     42.28 o 
 -18   8   2      625.68      669.71     56.23 o 
 -16   8   2      285.19      280.05     39.20 o 
 -14   8   2      180.39      153.99     32.78 o 
 -12   8   2      541.08      508.65     48.82 o 
 -10   8   2     1143.71     1083.47     65.70 o 
  -8   8   2     3834.83     3582.13     94.55 o 
  -6   8   2      732.34      698.29     42.73 o 
  -4   8   2      936.96      855.90     45.57 o 
  -2   8   2      319.04      288.37     22.94 o 
   0   8   2      948.77      839.15     35.87 o 
   2   8   2     1655.90     1737.84     61.33 o 
   4   8   2      719.38      667.31     32.92 o 
   6   8   2      833.94      762.16     35.43 o 
   8   8   2      362.20      341.05     24.71 o 
  10   8   2      181.90      166.47     19.50 o 
  12   8   2      627.65      665.53     42.20 o 
  14   8   2     1317.44     1297.75     47.28 o 
  16   8   2     1130.27     1049.13     69.23 o 
  18   8   2       86.18      143.26     30.98 o 
  20   8   2      118.71      114.18     30.76 o 
  22   8   2      216.06      184.75     36.01 o 
  24   8   2      112.61      134.70     35.33 o 
  26   8   2      169.31      262.81     41.45 o 
  28   8   2      116.59      155.22     38.42 o 
  30   8   2       10.91      -31.50     60.72 o 
  32   8   2       27.78       41.50     40.27 o 
 -33   9   2       61.50      146.15     48.96 o 
 -31   9   2      253.12      334.22     67.45 o 
 -29   9   2      123.98      129.41     46.31 o 
 -27   9   2        5.23       95.64     43.10 o 
 -25   9   2        9.17       43.39     28.66 o 
 -23   9   2       45.58       98.39     61.00 o 
 -21   9   2       49.12       55.75     26.64 o 
 -19   9   2      210.55      181.13     36.53 o 
 -17   9   2      502.24      472.82     50.08 o 
 -15   9   2      178.00      257.22     45.67 o 
 -13   9   2      211.11      233.52     62.37 o 
 -11   9   2      551.68      583.55     55.05 o 
  -9   9   2        6.62       41.02     24.20 o 
  -7   9   2      338.46      315.25     33.49 o 
  -5   9   2     2419.00     2381.32     79.90 o 
  -3   9   2      855.75      852.95     49.57 o 
  -1   9   2      212.67      213.51     21.61 o 
   1   9   2       96.09       86.18     26.82 o 
   3   9   2     1194.07     1102.58     43.80 o 
   5   9   2      401.77      385.88     27.27 o 
   7   9   2      128.84      117.60     18.55 o 
   9   9   2      851.33      849.70     39.51 o 
  11   9   2      226.34      255.57     24.34 o 
  13   9   2      879.74      952.10     51.18 o 
  15   9   2      306.17      339.06     42.10 o 
  17   9   2      115.09      162.76     31.91 o 
  19   9   2       84.35       33.55     24.50 o 
  21   9   2       25.60       17.33     22.14 o 
  23   9   2      120.77      114.17     31.99 o 
  25   9   2       43.03       51.94     29.17 o 
  27   9   2       14.93      -29.26     61.41 o 
  29   9   2        6.99       -0.32     29.02 o 
 -30  10   2       57.00      141.94     48.41 o 
 -28  10   2      534.95      639.52     92.98 o 
 -26  10   2       79.27       38.80     44.94 o 
 -24  10   2      173.53      209.59     42.52 o 
 -22  10   2      186.44      215.44     41.26 o 
 -20  10   2      156.61      189.57     35.97 o 
 -18  10   2       91.04      104.49     28.53 o 
 -16  10   2      808.40      840.34     68.49 o 
 -14  10   2      562.64      461.94     52.42 o 
 -12  10   2      837.03      907.87     93.03 o 
 -10  10   2      755.89      767.28     64.25 o 
  -8  10   2      410.84      394.52     49.33 o 
  -6  10   2      307.59      308.49     33.47 o 
  -4  10   2     3886.50     3732.82    104.82 o 
  -2  10   2     1829.69     1698.02     56.99 o 
   0  10   2      171.56      195.79     29.60 o 
   2  10   2      453.67      478.29     38.72 o 
   4  10   2      600.52      575.58     34.35 o 
   6  10   2      485.23      562.26     34.56 o 
   8  10   2      180.63      197.45     22.32 o 
  10  10   2      487.28      558.07     34.36 o 
  12  10   2     1091.62     1108.91     47.31 o 
  14  10   2      280.46      316.43     64.06 o 
  16  10   2       84.15       52.35     35.14 o 
  18  10   2      236.30      224.30     50.98 o 
  20  10   2       75.31       79.08     31.17 o 
  22  10   2      308.23      405.37     54.04 o 
  24  10   2      572.64      599.51     61.95 o 
  26  10   2       31.79       26.67     47.96 o 
  28  10   2       22.41       12.62     28.83 o 
 -29  11   2      106.88       75.87     46.58 o 
 -27  11   2      293.14      502.06     83.74 o 
 -25  11   2       79.34      154.67     40.57 o 
 -23  11   2      112.07       91.64     52.99 o 
 -21  11   2       21.29       84.28     32.99 o 
 -19  11   2      287.77      207.61     41.27 o 
 -17  11   2      668.51      670.27     66.48 o 
 -15  11   2      158.02      186.85     41.92 o 
 -13  11   2      825.70      782.77     79.80 o 
 -11  11   2       20.84       -8.61     41.00 o 
  -9  11   2      158.27      195.84     50.33 o 
  -7  11   2      128.05      134.73     33.46 o 
  -5  11   2     1654.84     1738.42     75.44 o 
  -3  11   2     1230.35     1268.87     63.12 o 
  -1  11   2      216.40      236.22     38.12 o 
   1  11   2      423.97      407.52     37.05 o 
   3  11   2       33.43       53.74     16.47 o 
   5  11   2      170.48      167.54     22.51 o 
   7  11   2      361.26      310.14     28.01 o 
   9  11   2      314.55      309.71     28.26 o 
  11  11   2      368.25      397.30     30.81 o 
  13  11   2      339.23      350.58     45.72 o 
  15  11   2       31.23       -8.73     33.36 o 
  17  11   2      226.88      269.80     56.15 o 
  19  11   2      142.99      239.64     41.34 o 
  21  11   2        4.62       24.38     35.87 o 
  23  11   2      526.04      673.80     73.72 o 
  25  11   2       61.81       85.06     34.50 o 
 -26  12   2       68.77       61.16     74.17 o 
 -24  12   2       29.89       42.95     33.29 o 
 -22  12   2        0.92       -3.72     28.85 o 
 -20  12   2       71.12       85.78     77.24 o 
 -18  12   2       46.37       86.75     51.30 o 
 -16  12   2      400.94      449.53     58.94 o 
 -14  12   2      381.23      443.48     55.81 o 
 -12  12   2       42.13      108.45     34.73 o 
 -10  12   2       52.80       19.20     33.72 o 
  -8  12   2      167.24      196.82     39.60 o 
  -6  12   2      325.86      374.08     38.53 o 
  -4  12   2      202.36      245.21     32.81 o 
  -2  12   2      419.79      447.16     40.67 o 
   0  12   2     1057.25      952.37     56.51 o 
   2  12   2      125.72      101.36     22.07 o 
   4  12   2       49.37       82.19     26.42 o 
   6  12   2       81.86       87.85     19.35 o 
   8  12   2        1.67       34.14     22.18 o 
  10  12   2      215.30      213.38     25.45 o 
  12  12   2      324.94      367.79    100.39 o 
  14  12   2       59.36       55.66     46.95 o 
  16  12   2      143.93      208.66     40.63 o 
  18  12   2       10.01       25.98     27.16 o 
  20  12   2       22.44       40.31     31.83 o 
  22  12   2       37.86       63.88     45.12 o 
  24  12   2       44.07       64.34     54.64 o 
 -23  13   2       16.32      112.75     63.79 o 
 -21  13   2       44.68       66.41     56.65 o 
 -19  13   2      106.05      107.59     40.86 o 
 -17  13   2       40.06       70.12     46.95 o 
 -15  13   2       54.48       53.78     34.78 o 
 -13  13   2      151.59      157.85     40.06 o 
 -11  13   2      445.64      429.47    136.77 o 
  -9  13   2      656.57      706.34     79.71 o 
  -7  13   2        0.28       17.48     24.68 o 
  -5  13   2       61.90       51.31     22.22 o 
  -3  13   2      210.51      266.41     33.06 o 
  -1  13   2       91.02      126.62     25.60 o 
   1  13   2       23.71       44.95     22.60 o 
   3  13   2      487.88      473.83     42.11 o 
   5  13   2      317.49      320.19     45.03 o 
   7  13   2      134.31      188.86     38.60 o 
   9  13   2        8.64        0.48     27.26 o 
  11  13   2       38.61       44.48     42.65 o 
  13  13   2      197.14      255.66     77.29 o 
  15  13   2      140.06      167.65     38.75 o 
  17  13   2      143.94      194.31     42.41 o 
  19  13   2       38.81       12.45     52.99 o 
  21  13   2        4.09      122.72     56.01 o 
 -18  14   2       46.01      103.65     45.96 o 
 -16  14   2        4.54       39.17     52.62 o 
 -14  14   2       19.88       16.61     64.47 o 
 -12  14   2       44.79       22.77    102.27 o 
 -10  14   2      353.84      384.06     58.03 o 
  -8  14   2      642.42      696.10     95.18 o 
  -6  14   2       95.24      147.85    108.77 o 
  -4  14   2       51.83      102.18     27.32 o 
  -2  14   2        7.95       48.78     25.38 o 
   0  14   2      118.48      189.27     44.91 o 
   2  14   2      477.17      470.40     44.01 o 
   4  14   2      315.46      354.75     64.42 o 
   6  14   2      153.85      243.85     33.82 o 
   8  14   2        9.35       14.27     28.20 o 
  10  14   2       16.28       68.73     44.94 o 
  12  14   2      140.95      172.42     56.10 o 
  14  14   2      128.76      195.12     56.83 o 
 -11  15   2       13.47      110.89     46.58 o 
  -9  15   2       43.63       36.68     60.95 o 
  -7  15   2       67.65       33.97     34.45 o 
  -5  15   2       14.62       18.30     30.12 o 
  -3  15   2        8.87       37.20     38.30 o 
  -1  15   2        3.53       -9.72     37.85 o 
   1  15   2       32.25       19.57     39.80 o 
   3  15   2      267.07      370.70     58.30 o 
   5  15   2       85.65      151.64     31.78 o 
   7  15   2       73.06      167.32     64.72 o 
   9  15   2        0.49      -19.86     44.02 o 
 -25   1   3     1841.47     1607.78    118.52 o 
 -23   1   3       39.37       84.10     30.48 o 
 -21   1   3      154.28      157.04     40.36 o 
 -19   1   3      395.83      418.91     29.46 o 
 -17   1   3     1557.93     1580.35     37.35 o 
 -15   1   3     2145.04     2164.51     45.37 o 
 -13   1   3     2506.60     2807.01     53.05 o 
 -11   1   3      626.42      756.66     27.96 o 
  -9   1   3     6637.84     6978.65    131.01 o 
  -7   1   3     1747.77     1825.04     53.94 o 
  -5   1   3     9014.06     9621.09     85.46 o 
  -3   1   3     1791.62     1869.56     31.92 o 
  -1   1   3     7404.74     7574.43     66.22 o 
   1   1   3     1439.68     1438.24     31.33 o 
   3   1   3     5337.18     5272.31     80.60 o 
   5   1   3     1588.54     1689.94     38.47 o 
   7   1   3     2868.38     2912.86     53.36 o 
   9   1   3      511.99      510.05     23.44 o 
  11   1   3      564.48      611.48     29.03 o 
  13   1   3     1703.01     1828.75     34.94 o 
  15   1   3       75.05       50.11     12.69 o 
  17   1   3      382.12      417.91     37.42 o 
  19   1   3       76.51       66.90     16.38 o 
  21   1   3       44.72       73.73     24.78 o 
  23   1   3      133.75      159.95     31.22 o 
  25   1   3      766.34      737.53    109.09 o 
  27   1   3       45.74       47.97     25.26 o 
  29   1   3      159.42      196.44     36.37 o 
  31   1   3      232.12      197.27     34.71 o 
  33   1   3        6.80        5.38     62.37 o 
  35   1   3        4.63       41.71     28.25 o 
 -30   2   3      142.41      183.77     49.05 o 
 -28   2   3      798.04      743.03     84.56 o 
 -26   2   3     2816.64     2766.11    157.23 o 
 -24   2   3      156.48      162.90     43.20 o 
 -22   2   3     1325.46     1258.27     98.11 o 
 -20   2   3      207.83      213.79     25.35 o 
 -18   2   3      690.02      620.99     87.67 o 
 -16   2   3      717.06      670.91     25.48 o 
 -14   2   3     2542.89     2547.26     51.37 o 
 -12   2   3     6418.21     6758.18    110.45 o 
 -10   2   3     6333.14     6445.10     88.30 o 
  -8   2   3     7618.48     7668.48    125.27 o 
  -6   2   3     7785.05     8056.83     87.30 o 
  -4   2   3     1066.98     1020.13     28.29 o 
  -2   2   3     8630.35     9016.23     82.79 o 
   0   2   3      185.70      157.19     10.18 o 
   2   2   3     1446.74     1579.82     27.89 o 
   4   2   3    16758.59    17590.75    177.24 o 
   6   2   3     3031.88     3133.83     64.77 o 
   8   2   3      692.72      727.51     27.71 o 
  10   2   3      661.59      685.85     28.20 o 
  12   2   3     1591.43     1523.58     30.51 o 
  14   2   3      226.49      241.05     19.04 o 
  16   2   3      275.65      242.01     23.04 o 
  18   2   3      963.88      974.11     44.06 o 
  20   2   3      959.42      866.27     59.50 o 
  22   2   3      166.33      168.32     31.43 o 
  24   2   3      291.11      267.15     38.83 o 
  26   2   3       97.82      111.68     63.51 o 
  28   2   3        5.99       21.48     23.42 o 
  30   2   3       17.60       41.51     32.81 o 
  32   2   3       82.84       69.41     44.25 o 
  34   2   3       46.42      123.40     87.67 o 
 -35   3   3       14.04       97.65     43.65 o 
 -33   3   3       30.61        8.42     32.58 o 
 -31   3   3      272.94      412.74     66.90 o 
 -29   3   3       61.42      163.91     43.20 o 
 -27   3   3      455.38      478.73     69.28 o 
 -25   3   3     1813.11     1707.44    122.45 o 
 -23   3   3      182.43      213.33     44.02 o 
 -21   3   3      276.88      253.50     44.94 o 
 -19   3   3      823.85      735.92     44.73 o 
 -17   3   3      110.53      126.23     21.83 o 
 -15   3   3     4872.06     4828.46    172.78 o 
 -13   3   3     1922.49     1961.92    114.49 o 
 -11   3   3     1892.69     1743.44     62.18 o 
  -9   3   3     1773.43     1738.17     48.27 o 
  -7   3   3     2702.63     2835.47     51.82 o 
  -5   3   3     1710.94     1734.61     39.73 o 
  -3   3   3     1049.03     1140.24     21.21 o 
  -1   3   3     4335.18     4587.96     51.74 o 
   1   3   3     7441.50     8439.84     89.80 o 
   3   3   3     1566.42     1496.77     29.67 o 
   5   3   3     3044.10     3206.91     49.69 o 
   7   3   3     3070.15     3110.41     43.93 o 
   9   3   3     3869.07     3955.97     55.66 o 
  11   3   3     3910.33     3978.08     58.35 o 
  13   3   3      118.56      133.52     22.16 o 
  15   3   3      728.14      611.33     41.50 o 
  17   3   3      632.96      696.42     37.83 o 
  19   3   3      434.62      404.71     42.35 o 
  21   3   3      525.29      537.98     49.37 o 
  23   3   3       10.51       30.18     36.42 o 
  25   3   3       19.29       57.93     61.87 o 
  27   3   3        7.63      -10.88     53.72 o 
  29   3   3       95.67      100.99     43.29 o 
  31   3   3       53.02       84.54     43.20 o 
  33   3   3        6.07       41.17     30.96 o 
  35   3   3       17.35      -31.77     28.08 o 
 -38   4   3       39.94      102.32     48.87 o 
 -36   4   3       35.88       75.14     49.51 o 
 -34   4   3      239.75      194.11     54.18 o 
 -32   4   3       11.36      -19.04     27.18 o 
 -30   4   3      195.23      176.81     48.96 o 
 -28   4   3       51.40       36.42     37.71 o 
 -26   4   3      519.82      533.45     69.83 o 
 -24   4   3     1770.05     1754.66    122.72 o 
 -22   4   3     1089.41      975.85     89.05 o 
 -20   4   3       89.61      123.92     32.40 o 
 -18   4   3      140.21      166.38     40.63 o 
 -16   4   3       26.82       44.41     37.25 o 
 -14   4   3      701.79      699.11     45.15 o 
 -12   4   3     3125.06     3279.79    106.66 o 
 -10   4   3     1859.12     1811.77    136.09 o 
  -8   4   3     2025.44     1942.15     54.80 o 
  -6   4   3      966.39      973.04     37.59 o 
  -4   4   3     3208.36     3167.00     68.93 o 
  -2   4   3     3366.83     3634.66     51.90 o 
   0   4   3     1219.17     1287.12     45.92 o 
   2   4   3     1328.27     1322.11     32.78 o 
   4   4   3     4488.60     4636.73     64.71 o 
   6   4   3     1083.61     1139.66     31.22 o 
   8   4   3       31.90       43.06      9.59 o 
  10   4   3     1633.31     1691.58     39.90 o 
  12   4   3      759.28      693.03     35.96 o 
  14   4   3      276.10      295.52     25.31 o 
  16   4   3      304.07      332.17     27.68 o 
  18   4   3      116.25      119.83     52.90 o 
  20   4   3      768.37      834.93     73.17 o 
  22   4   3       67.52       74.64     24.76 o 
  24   4   3      184.52      149.40     29.99 o 
  26   4   3       46.24       64.33     25.24 o 
  28   4   3       37.38        8.40     23.89 o 
  30   4   3        8.55       28.97     27.58 o 
  32   4   3       10.59       29.57     36.79 o 
  34   4   3       36.80       66.73     33.33 o 
 -37   5   3      100.66      172.24     57.11 o 
 -35   5   3       96.82      168.67     47.22 o 
 -33   5   3       78.54       74.31     42.56 o 
 -31   5   3      127.37      170.22     50.24 o 
 -29   5   3       43.90       65.98     36.15 o 
 -27   5   3      142.57      144.05     39.81 o 
 -25   5   3      865.75      773.23     84.56 o 
 -23   5   3      803.21      738.09     81.91 o 
 -21   5   3     1575.35     1464.10    111.38 o 
 -19   5   3      402.92      408.05     39.99 o 
 -17   5   3      429.71      399.62     38.63 o 
 -15   5   3     1562.26     1391.07     66.04 o 
 -13   5   3     1990.49     1865.28     74.58 o 
 -11   5   3     1543.43     1436.35     64.45 o 
  -9   5   3     2606.83     2584.48     68.61 o 
  -7   5   3      887.51      977.21     61.11 o 
  -5   5   3     3839.75     3838.00     56.90 o 
  -3   5   3      895.28      900.45     27.30 o 
  -1   5   3     1836.83     1739.54     58.15 o 
   1   5   3     5609.58     5921.11     91.35 o 
   3   5   3     1411.87     1374.69     36.26 o 
   5   5   3     1149.72     1173.45     40.18 o 
   7   5   3      605.01      568.13     24.63 o 
   9   5   3      321.11      287.44     18.72 o 
  11   5   3     1549.15     1507.94     41.21 o 
  13   5   3     1127.13     1018.48     45.32 o 
  15   5   3      241.06      205.60     25.60 o 
  17   5   3     1109.99     1126.14     66.62 o 
  19   5   3       58.66       -8.04     18.56 o 
  21   5   3      753.57      697.41     57.46 o 
  23   5   3       66.35      121.42     29.33 o 
  25   5   3      466.52      540.13     68.23 o 
  27   5   3       30.67       69.13     32.12 o 
  29   5   3       28.20       16.71     38.35 o 
  31   5   3       13.46        5.52     37.25 o 
  33   5   3       70.37      184.08     38.79 o 
 -36   6   3      122.34      134.62     46.58 o 
 -34   6   3       55.36       86.94     46.67 o 
 -32   6   3       13.25       65.07     39.26 o 
 -30   6   3       22.79       61.77     40.27 o 
 -28   6   3      407.07      445.42     68.18 o 
 -26   6   3      141.88      159.33     42.46 o 
 -24   6   3      180.65      155.03     46.49 o 
 -22   6   3      898.14      892.03     60.36 o 
 -20   6   3      881.28      850.53     58.08 o 
 -18   6   3      943.92      840.26     57.16 o 
 -16   6   3      314.55      368.66     40.27 o 
 -14   6   3      168.47      195.39     31.62 o 
 -12   6   3      446.99      419.12     47.09 o 
 -10   6   3     1728.73     1648.91     59.26 o 
  -8   6   3      634.41      633.82     36.85 o 
  -6   6   3     1823.50     1775.51     42.06 o 
  -4   6   3     1512.55     1471.09     38.72 o 
  -2   6   3     2314.52     2422.84     54.15 o 
   0   6   3     4399.77     4357.40     70.37 o 
   2   6   3        3.22       14.05      8.48 o 
   4   6   3      933.08      918.12     32.72 o 
   6   6   3     2685.39     2708.60     66.89 o 
   8   6   3     1963.07     1822.87     47.34 o 
  10   6   3     1322.51     1222.70     39.88 o 
  12   6   3     2119.25     2008.33     65.59 o 
  14   6   3      131.34      147.77     32.17 o 
  16   6   3      459.16      425.54     33.60 o 
  18   6   3      772.08      739.33     57.45 o 
  20   6   3      924.72      892.27     65.35 o 
  22   6   3       30.34       32.52     23.62 o 
  24   6   3      209.90      332.68     43.87 o 
  26   6   3       74.29       85.58     29.14 o 
  28   6   3        7.99       -1.18     21.26 o 
  30   6   3       88.69       93.68     33.91 o 
  32   6   3       14.20      -17.05     29.20 o 
 -35   7   3       73.26       71.20     52.35 o 
 -33   7   3       29.24       21.51     40.36 o 
 -31   7   3      262.42      329.10     66.44 o 
 -29   7   3       96.64      139.84     43.93 o 
 -27   7   3       25.81        4.76     35.69 o 
 -25   7   3      180.77      118.97     41.09 o 
 -23   7   3      410.43      457.74     47.24 o 
 -21   7   3      145.92      140.57     30.18 o 
 -19   7   3       81.33       77.42     28.49 o 
 -17   7   3       69.70       83.06     30.31 o 
 -15   7   3      406.31      422.15     44.52 o 
 -13   7   3      281.03      245.97     35.44 o 
 -11   7   3     1418.77     1237.95     67.97 o 
  -9   7   3      110.64      166.40     24.85 o 
  -7   7   3      625.05      538.00     36.54 o 
  -5   7   3      636.57      594.94     27.76 o 
  -3   7   3      742.41      730.10     30.19 o 
  -1   7   3     1121.46     1059.34     36.85 o 
   1   7   3     1465.89     1440.75     42.80 o 
   3   7   3        4.44        1.70     16.00 o 
   5   7   3      121.59      106.38     32.65 o 
   7   7   3       59.11       57.30     13.12 o 
   9   7   3      544.56      525.47     28.60 o 
  11   7   3      203.76      209.65     24.80 o 
  13   7   3      444.54      415.11     33.12 o 
  15   7   3      371.16      330.41     30.97 o 
  17   7   3      172.15      172.85     31.44 o 
  19   7   3      268.43      274.11     37.46 o 
  21   7   3      113.28      125.95     30.13 o 
  23   7   3       72.65       83.63     30.04 o 
  25   7   3        9.99       18.80     29.24 o 
  27   7   3       76.83       45.37     28.85 o 
  29   7   3       20.74      102.91     33.77 o 
  31   7   3       24.67       30.08     31.72 o 
 -34   8   3       51.07       66.44     47.68 o 
 -32   8   3       95.50      207.74     59.03 o 
 -30   8   3      196.50      238.31     56.56 o 
 -28   8   3      155.41       56.83     39.08 o 
 -26   8   3       62.74       61.50     36.42 o 
 -24   8   3       82.41      116.87     31.36 o 
 -22   8   3       63.77       66.58     25.66 o 
 -20   8   3      617.12      645.86     57.98 o 
 -18   8   3      785.42      700.45     58.95 o 
 -16   8   3     1135.16     1078.96     70.46 o 
 -14   8   3      282.48      278.98     40.04 o 
 -12   8   3       86.26      103.46     36.33 o 
 -10   8   3     1253.56     1189.78     64.68 o 
  -8   8   3     2092.07     2161.17     74.05 o 
  -6   8   3       10.21        6.00     23.48 o 
  -4   8   3     1176.58     1146.64     52.95 o 
  -2   8   3      486.34      426.37     34.78 o 
   0   8   3     1344.95     1367.48     44.78 o 
   2   8   3     1226.91     1252.39     43.06 o 
   4   8   3      176.05      164.42     21.48 o 
   6   8   3      822.37      830.60     56.54 o 
   8   8   3      308.35      312.27     23.98 o 
  10   8   3     1686.17     1685.24     63.86 o 
  12   8   3      243.11      248.42     28.67 o 
  14   8   3      260.15      270.56     30.77 o 
  16   8   3      435.75      360.06     92.80 o 
  18   8   3      558.07      522.24     51.34 o 
  20   8   3      156.69      170.28     33.32 o 
  22   8   3      165.00      183.14     39.35 o 
  24   8   3       11.14        7.93     23.88 o 
  26   8   3       56.46       65.72     55.83 o 
  28   8   3       28.89       14.95     30.04 o 
  30   8   3        0.61       -0.26     30.79 o 
 -33   9   3        3.76       14.55     35.42 o 
 -31   9   3      107.46      105.79     48.23 o 
 -29   9   3       45.53       82.27     43.20 o 
 -27   9   3       79.84       93.71     46.49 o 
 -25   9   3      138.30      116.96     41.82 o 
 -23   9   3       17.01       -0.37     24.38 o 
 -21   9   3      256.73      283.00     40.85 o 
 -19   9   3       21.23       37.12     26.83 o 
 -17   9   3      889.97      982.47     69.91 o 
 -15   9   3       20.06       27.36     28.70 o 
 -13   9   3     1301.40     1291.48     79.11 o 
 -11   9   3       27.67       52.37     26.69 o 
  -9   9   3     2283.26     2356.46     83.09 o 
  -7   9   3      733.03      752.46     48.54 o 
  -5   9   3     1237.08     1155.37     56.51 o 
  -3   9   3      400.72      355.35     33.56 o 
  -1   9   3       51.01       43.08     18.16 o 
   1   9   3      391.47      360.95     43.46 o 
   3   9   3     1201.52     1167.26     45.00 o 
   5   9   3     1021.74      961.02     49.31 o 
   7   9   3     1678.63     1649.45     64.86 o 
   9   9   3      509.30      505.83     42.32 o 
  11   9   3      385.79      348.72     33.13 o 
  13   9   3       79.50       96.53     21.35 o 
  15   9   3      236.21      204.01     43.20 o 
  17   9   3      525.62      527.99     53.58 o 
  19   9   3      117.77      119.91     49.01 o 
  21   9   3      189.56      195.85     37.75 o 
  23   9   3        7.76       43.69     25.49 o 
  25   9   3       94.21       82.80     32.24 o 
  27   9   3       46.37       96.88     33.80 o 
  29   9   3       36.39       25.76     32.52 o 
 -30  10   3       60.81       70.38     47.86 o 
 -28  10   3       92.98       91.43     44.20 o 
 -26  10   3       14.47       97.10     45.58 o 
 -24  10   3       19.18       64.17     29.14 o 
 -22  10   3       97.25      108.23     41.73 o 
 -20  10   3       79.79      153.94     45.48 o 
 -18  10   3        8.20       31.16     30.35 o 
 -16  10   3        4.08       67.19     57.66 o 
 -14  10   3       60.48      117.12     34.24 o 
 -12  10   3        9.71       68.51     28.46 o 
 -10  10   3        1.81      -12.55     25.81 o 
  -8  10   3      229.78      294.92     33.04 o 
  -6  10   3      600.37      545.45     44.67 o 
  -4  10   3       65.99       61.02     22.24 o 
  -2  10   3      602.29      622.77     44.34 o 
   0  10   3        0.49       -2.59     15.09 o 
   2  10   3       19.77       28.22     18.56 o 
   4  10   3      392.97      363.59     32.62 o 
   6  10   3      884.04      806.69     47.12 o 
   8  10   3       54.98       84.23     18.30 o 
  10  10   3      224.46      250.24     29.64 o 
  12  10   3       34.42       47.62     20.05 o 
  14  10   3       72.49      108.59     30.53 o 
  16  10   3        9.46       11.74     21.77 o 
  18  10   3       51.85       32.04     27.12 o 
  20  10   3       71.93       80.14     30.66 o 
  22  10   3      138.40      118.45     54.13 o 
  24  10   3       42.74       84.55     33.09 o 
  26  10   3       19.54       44.50     31.06 o 
 -27  11   3       41.73        4.48     42.92 o 
 -25  11   3       52.49       50.38     28.98 o 
 -23  11   3       69.67       92.95     34.89 o 
 -21  11   3      140.45      123.05     36.02 o 
 -19  11   3       87.12       48.61     32.84 o 
 -17  11   3       22.27       12.90     61.73 o 
 -15  11   3       72.06       78.50     33.47 o 
 -13  11   3      339.77      298.31     46.39 o 
 -11  11   3       55.90       64.27     51.02 o 
  -9  11   3      373.39      396.41     44.10 o 
  -7  11   3       26.23       33.42     25.10 o 
  -5  11   3      138.68      157.17     25.77 o 
  -3  11   3      495.52      480.02     40.75 o 
  -1  11   3      276.12      286.31     32.97 o 
   1  11   3      268.47      297.68     32.80 o 
   3  11   3        0.51        5.57     17.46 o 
   5  11   3       10.20       38.92     18.31 o 
   7  11   3       13.35       22.24     17.52 o 
   9  11   3      102.66      119.03     29.48 o 
  11  11   3      115.02      150.78     25.61 o 
  13  11   3       51.68       52.35     27.72 o 
  15  11   3       26.97       -0.56     39.49 o 
  17  11   3        0.87       -5.64     42.74 o 
  19  11   3        4.93       -1.43     28.25 o 
  21  11   3        7.44       39.09     41.96 o 
  23  11   3       51.94       50.94     30.67 o 
  25  11   3       11.91       59.84     52.16 o 
 -24  12   3      121.46      162.61     65.71 o 
 -22  12   3      151.60      121.60     45.32 o 
 -20  12   3      173.51      224.12     66.72 o 
 -18  12   3       13.66       46.82     37.04 o 
 -16  12   3      122.50       76.95     34.76 o 
 -14  12   3      104.43      104.06     41.20 o 
 -12  12   3      163.00      144.42     37.62 o 
 -10  12   3        3.62      -13.01     34.78 o 
  -8  12   3       51.67       95.87     25.21 o 
  -6  12   3      225.53      229.48     50.36 o 
  -4  12   3      251.70      254.08     32.40 o 
  -2  12   3      127.76      134.16     30.26 o 
   0  12   3      251.00      340.36     35.74 o 
   2  12   3      369.68      359.61     49.95 o 
   4  12   3        5.67        0.78     19.09 o 
   6  12   3       16.99        5.93     28.19 o 
   8  12   3       19.11      -33.52     22.35 o 
  10  12   3       68.40       67.18     53.72 o 
  12  12   3       49.74      184.13     46.31 o 
  14  12   3       17.65       36.33     42.01 o 
  16  12   3       93.30       81.82     45.03 o 
  18  12   3        4.56       31.50     57.84 o 
  20  12   3       62.96       93.19     40.73 o 
  22  12   3       65.52       37.01     31.82 o 
 -23  13   3       93.59      142.77     67.72 o 
 -21  13   3       79.41       66.05     51.07 o 
 -19  13   3       23.65       -2.16     33.82 o 
 -17  13   3       65.95       96.77     39.49 o 
 -15  13   3       69.77       71.53     39.54 o 
 -13  13   3       21.43       -9.10     34.16 o 
 -11  13   3       82.98      143.08     38.74 o 
  -9  13   3      351.44      324.66     50.13 o 
  -7  13   3        0.18       39.13     23.00 o 
  -5  13   3      230.68      294.56     36.79 o 
  -3  13   3      219.14      247.16     34.32 o 
  -1  13   3      155.28      148.51     47.31 o 
   1  13   3       71.64       86.19     25.20 o 
   3  13   3       76.98       79.73     24.14 o 
   5  13   3       26.40       31.90     20.46 o 
   7  13   3       51.66       69.14     29.17 o 
   9  13   3      160.38      158.02     37.55 o 
  11  13   3      195.97      121.08     44.11 o 
  13  13   3       62.91       79.25     44.84 o 
  15  13   3        5.39       -1.19     43.84 o 
  17  13   3       35.90       47.13     47.31 o 
  19  13   3       19.27       97.10     54.18 o 
 -18  14   3        4.39        9.98     60.95 o 
 -16  14   3       19.48       93.36     44.60 o 
 -14  14   3        5.61       57.25     37.79 o 
 -12  14   3      131.60      120.75     42.52 o 
 -10  14   3      107.31       97.02     40.79 o 
  -8  14   3      303.35      351.66     69.19 o 
  -6  14   3       33.16        4.60     23.65 o 
  -4  14   3        7.13       -2.33     24.15 o 
  -2  14   3       42.15       37.81     29.81 o 
   0  14   3       76.79      115.22     65.92 o 
   2  14   3       18.46       54.46     37.45 o 
   4  14   3       34.89       32.10     24.06 o 
   6  14   3        3.57       13.40     60.86 o 
   8  14   3        0.36      -38.49     25.66 o 
  10  14   3       81.72      -31.21     44.75 o 
  12  14   3       30.08        0.64     44.48 o 
  14  14   3       59.40       65.71     48.87 o 
 -11  15   3       20.89       84.38     49.51 o 
  -9  15   3       37.11      -15.19     47.77 o 
  -7  15   3       32.36       71.38     51.62 o 
  -5  15   3       78.40      126.56     49.51 o 
  -3  15   3        0.00       32.93     26.08 o 
  -1  15   3       61.06      102.71     60.40 o 
   1  15   3       92.18      138.45     29.88 o 
   3  15   3       12.71      -14.31     69.28 o 
   5  15   3      120.01      197.46     41.38 o 
   7  15   3       59.99        8.21     80.99 o 
 -18   0   4     2033.09     1985.56     78.16 o 
 -16   0   4     3243.64     3334.44    104.97 o 
 -14   0   4     3655.80     4052.02    119.06 o 
 -12   0   4     1189.06     1306.23     66.72 o 
 -10   0   4     2297.76     2152.76     88.04 o 
  -8   0   4     2517.03     2386.63     60.49 o 
  -6   0   4    12386.42    12789.59    161.57 o 
  -4   0   4     2018.88     1966.81     54.56 o 
  -2   0   4     1631.64     1676.00     51.68 o 
   0   0   4     2249.26     2299.19    101.22 o 
   2   0   4      653.34      663.76     35.18 o 
   4   0   4      492.30      479.93     31.80 o 
   6   0   4     7586.64     7399.50    134.19 o 
   8   0   4     5873.85     6146.40    125.80 o 
  10   0   4     2597.34     2846.64     86.20 o 
  12   0   4     3112.29     2806.38    132.43 o 
  14   0   4      440.85      525.52     40.86 o 
  16   0   4     1104.13     1139.56     59.25 o 
  18   0   4     1364.37     1266.08     64.92 o 
  20   0   4      362.67      317.06     51.98 o 
  22   0   4      190.34      138.01     44.11 o 
  24   0   4      102.99      197.49     48.23 o 
  26   0   4       79.84       84.65     40.91 o 
  28   0   4       28.07       67.81     43.20 o 
  30   0   4      282.97      243.34     66.17 o 
  32   0   4       34.80       49.69     46.03 o 
  34   0   4       28.74      -32.03     34.04 o 
 -21   1   4      420.93      487.88     63.97 o 
 -19   1   4     2166.34     2054.37    131.79 o 
 -17   1   4     1320.61     1249.80     39.81 o 
 -15   1   4     3503.13     3468.27     68.54 o 
 -13   1   4     2944.31     2961.36     78.68 o 
 -11   1   4     1912.67     1905.02     50.11 o 
  -9   1   4      947.78      934.37     79.09 o 
  -7   1   4     5275.55     5395.98     87.07 o 
  -5   1   4     3501.86     3431.35     51.04 o 
  -3   1   4     2990.79     2989.76     55.17 o 
  -1   1   4      333.62      331.13     16.62 o 
   1   1   4     2213.55     2376.90     46.06 o 
   3   1   4      900.89      931.12     36.41 o 
   5   1   4     2393.33     2319.41     49.94 o 
   7   1   4     5148.24     5053.19     78.88 o 
   9   1   4     1012.64      938.20     34.25 o 
  11   1   4     1142.84     1161.76     39.41 o 
  13   1   4      173.44      150.37     17.14 o 
  15   1   4      742.60      781.18     35.12 o 
  17   1   4      979.17      872.78     37.74 o 
  19   1   4      468.26      486.86     29.94 o 
  21   1   4        9.86       37.42     26.92 o 
  23   1   4      219.12      296.28     41.55 o 
  25   1   4       37.14        4.85     22.26 o 
  27   1   4        3.43       79.34     31.03 o 
  29   1   4      229.60      259.97     46.81 o 
  31   1   4       79.89       92.92     31.60 o 
  33   1   4       12.42       23.10     38.07 o 
 -28   2   4      341.70      286.72     59.39 o 
 -26   2   4      144.17      115.95     41.09 o 
 -24   2   4      192.71      249.48     49.79 o 
 -22   2   4      211.54      240.14     45.48 o 
 -20   2   4       43.93       46.80     18.25 o 
 -18   2   4     1322.45     1379.14     94.67 o 
 -16   2   4      480.99      465.78     25.60 o 
 -14   2   4     4962.14     5056.10    104.54 o 
 -12   2   4     5436.51     5397.20    136.66 o 
 -10   2   4     3657.24     3710.35     74.88 o 
  -8   2   4     6104.82     6171.34     82.14 o 
  -6   2   4     2656.33     2463.51     49.26 o 
  -4   2   4    11549.06    12430.07    109.89 o 
  -2   2   4      543.76      605.10     20.21 o 
   0   2   4      353.44      404.58     16.14 o 
   2   2   4     2391.84     2457.22     43.52 o 
   4   2   4      930.99      994.03     39.70 o 
   6   2   4     2050.23     2011.98     48.24 o 
   8   2   4     3808.63     3865.85     70.77 o 
  10   2   4      797.57      833.65     40.28 o 
  12   2   4     1605.18     1560.42     47.36 o 
  14   2   4      340.63      359.89     24.41 o 
  16   2   4      183.30      201.45     20.77 o 
  18   2   4     1404.85     1464.33     58.72 o 
  20   2   4       35.95       37.20     24.96 o 
  22   2   4       57.64       78.66     27.06 o 
  24   2   4      186.02      178.83     42.28 o 
  26   2   4      234.08      249.16     39.29 o 
  28   2   4       15.49       42.15     30.20 o 
  30   2   4        2.34       -8.85     23.71 o 
  32   2   4        5.12       59.04     63.38 o 
 -33   3   4      220.88      324.89     63.79 o 
 -31   3   4      205.54      200.24     49.69 o 
 -29   3   4      158.63      117.33     41.55 o 
 -27   3   4      580.53      565.49     75.14 o 
 -25   3   4      249.23      316.74     57.11 o 
 -23   3   4       27.57        2.65     29.01 o 
 -21   3   4     2431.73     2423.56    139.01 o 
 -19   3   4     1461.83     1445.00     65.16 o 
 -17   3   4       63.05       73.09     69.42 o 
 -15   3   4     5675.48     5746.33     95.18 o 
 -13   3   4     3770.47     3608.59     74.46 o 
 -11   3   4     5211.63     5316.67     90.31 o 
  -9   3   4     2595.51     2642.19     96.56 o 
  -7   3   4     1829.24     1809.66     44.67 o 
  -5   3   4     1743.99     1931.04     47.05 o 
  -3   3   4     2571.95     2727.15     43.15 o 
  -1   3   4     3681.98     3717.30     54.18 o 
   1   3   4      602.59      668.09     21.24 o 
   3   3   4     4577.65     4404.24     56.53 o 
   5   3   4     1015.97     1082.11     36.19 o 
   7   3   4      922.77      937.00     34.58 o 
   9   3   4     1321.21     1160.00     40.07 o 
  11   3   4     1223.61     1239.85     49.36 o 
  13   3   4      983.91      913.35     43.63 o 
  15   3   4     1253.95     1219.86     52.11 o 
  17   3   4      117.85      115.89     20.61 o 
  19   3   4      194.34      178.91     69.19 o 
  21   3   4      240.49      261.47     35.65 o 
  23   3   4      282.83      229.00     35.37 o 
  25   3   4      495.11      464.23     50.38 o 
  27   3   4      143.65      151.17     54.04 o 
  29   3   4        2.19      -37.74     35.42 o 
  31   3   4       13.40       69.66     43.01 o 
  33   3   4       30.14       47.69     32.44 o 
 -36   4   4       76.22       85.02     44.94 o 
 -34   4   4       63.78      111.19     49.05 o 
 -32   4   4      323.84      341.18     63.60 o 
 -30   4   4       42.08       56.92     38.80 o 
 -28   4   4      689.78      609.51     78.80 o 
 -26   4   4     1824.54     1910.79    136.09 o 
 -24   4   4      108.84      108.72     35.97 o 
 -22   4   4     1222.38     1109.28     96.83 o 
 -20   4   4      638.78      656.26     47.47 o 
 -18   4   4      117.08       77.92     21.68 o 
 -16   4   4      533.53      455.75     40.31 o 
 -14   4   4     2978.53     2957.79     93.75 o 
 -12   4   4     3211.39     3173.86    168.03 o 
 -10   4   4     1870.02     1906.93     57.97 o 
  -8   4   4      438.38      415.20     30.30 o 
  -6   4   4      559.87      569.76     26.65 o 
  -4   4   4       21.20       31.35     11.39 o 
  -2   4   4    11696.09    12261.20    105.37 o 
   0   4   4     9670.77     9532.05     92.26 o 
   2   4   4     1287.79     1197.22     38.13 o 
   4   4   4     1734.66     1680.03     36.00 o 
   6   4   4      769.55      696.23     28.03 o 
   8   4   4     1982.57     2169.59     62.38 o 
  10   4   4     1451.45     1284.83     49.82 o 
  12   4   4       79.21       93.66     23.41 o 
  14   4   4     3456.48     3415.21     87.23 o 
  16   4   4     1510.41     1563.72     60.91 o 
  18   4   4      390.82      346.77     39.95 o 
  20   4   4      129.29      182.82     32.03 o 
  22   4   4      321.70      440.11     47.52 o 
  24   4   4      278.50      238.27     37.99 o 
  26   4   4      309.34      330.12     44.74 o 
  28   4   4      115.73      147.42     34.29 o 
  30   4   4       34.03      112.83     69.00 o 
  32   4   4       43.15       71.11     32.37 o 
 -37   5   4       82.41      226.23     59.67 o 
 -35   5   4       20.51        0.64     39.17 o 
 -33   5   4      258.71      301.46     65.62 o 
 -31   5   4        0.27        7.05     34.87 o 
 -29   5   4       25.31       17.48     35.05 o 
 -27   5   4      377.93      462.25     69.28 o 
 -25   5   4      179.05      240.14     48.96 o 
 -23   5   4      578.65      547.27     71.66 o 
 -21   5   4     1010.41     1074.05     99.30 o 
 -19   5   4       44.77       20.85     21.14 o 
 -17   5   4      312.32      352.63     44.71 o 
 -15   5   4      725.84      682.53     54.41 o 
 -13   5   4     1806.15     1756.35     74.19 o 
 -11   5   4     2324.09     2286.79     84.20 o 
  -9   5   4     1304.81     1169.38     63.75 o 
  -7   5   4     2489.66     2446.89     68.14 o 
  -5   5   4     2595.33     2631.87     97.52 o 
  -3   5   4      630.21      659.35     22.77 o 
  -1   5   4     2177.22     1976.51     42.61 o 
   1   5   4      245.31      239.32     18.80 o 
   3   5   4       29.97       42.28     10.01 o 
   5   5   4      784.76      702.96     27.43 o 
   7   5   4     2145.77     2166.60     82.34 o 
   9   5   4      991.89      911.47     42.97 o 
  11   5   4      457.18      464.03     32.30 o 
  13   5   4       13.68       18.63     14.53 o 
  15   5   4      943.92      909.53     57.37 o 
  17   5   4      434.87      474.28     50.62 o 
  19   5   4     1453.61     1448.54     95.54 o 
  21   5   4      301.05      431.37     46.58 o 
  23   5   4      211.00      202.65     37.08 o 
  25   5   4       57.76       37.29     28.72 o 
  27   5   4       65.73       76.57     29.34 o 
  29   5   4       64.93       74.75     34.08 o 
  31   5   4      117.79      203.53     39.62 o 
 -36   6   4       12.71        4.94     42.65 o 
 -34   6   4      175.45      152.10     49.42 o 
 -32   6   4      211.51      167.39     53.45 o 
 -30   6   4       15.73        5.31     35.97 o 
 -28   6   4      227.67      206.92     52.71 o 
 -26   6   4        8.95       18.94     28.46 o 
 -24   6   4      159.30      190.45     42.74 o 
 -22   6   4       28.52       84.36     28.00 o 
 -20   6   4      493.37      421.38     44.91 o 
 -18   6   4      799.98      717.29     54.07 o 
 -16   6   4      180.34      187.78     30.93 o 
 -14   6   4      323.38      302.14     35.84 o 
 -12   6   4      836.26      803.35     54.38 o 
 -10   6   4      249.41      252.30     27.40 o 
  -8   6   4      165.44      138.49     25.66 o 
  -6   6   4     4160.68     4120.40     92.74 o 
  -4   6   4     1287.78     1144.71     48.26 o 
  -2   6   4     1064.13     1053.67     44.86 o 
   0   6   4      240.04      231.06     17.27 o 
   2   6   4      210.37      198.22     19.15 o 
   4   6   4      134.82      138.16     23.92 o 
   6   6   4     2577.74     2561.91     56.85 o 
   8   6   4     1069.11      995.41     59.16 o 
  10   6   4      540.95      555.20     45.57 o 
  12   6   4      200.24      196.28     24.88 o 
  14   6   4      792.03      750.88     44.54 o 
  16   6   4      208.99      235.79     31.48 o 
  18   6   4      419.26      497.50     48.94 o 
  20   6   4      792.26      838.71     64.64 o 
  22   6   4       74.35      123.82     30.91 o 
  24   6   4       77.10       57.70     35.28 o 
  26   6   4       24.87       48.43     27.78 o 
  28   6   4        5.62       -4.75     28.85 o 
  30   6   4       90.89       51.95     31.07 o 
 -35   7   4       76.31       56.56     47.13 o 
 -33   7   4      136.89      198.96     54.36 o 
 -31   7   4      246.17      338.25     64.43 o 
 -29   7   4      375.24      319.21     67.45 o 
 -27   7   4      119.08      125.29     43.01 o 
 -25   7   4      212.49      244.08     53.45 o 
 -23   7   4      103.94      163.61     33.43 o 
 -21   7   4       54.76       86.01     28.58 o 
 -19   7   4      573.67      582.77     54.83 o 
 -17   7   4      645.56      699.59     56.87 o 
 -15   7   4      135.75      163.63     33.16 o 
 -13   7   4      247.27      239.99     55.78 o 
 -11   7   4       86.82      101.49     23.23 o 
  -9   7   4      349.72      383.47     48.15 o 
  -7   7   4     1007.74      913.65     47.49 o 
  -5   7   4     2749.26     2474.52     75.82 o 
  -3   7   4     1382.83     1318.77     53.91 o 
  -1   7   4      548.63      523.73     34.47 o 
   1   7   4      405.78      393.58     42.65 o 
   3   7   4      385.54      404.55     24.56 o 
   5   7   4     1717.76     1750.76     78.65 o 
   7   7   4        5.36        3.56     11.75 o 
   9   7   4      178.98      201.99     24.89 o 
  11   7   4     2395.05     2356.18     76.52 o 
  13   7   4      108.45       75.73     22.19 o 
  15   7   4      684.33      707.40     44.96 o 
  17   7   4      180.95      246.07     56.24 o 
  19   7   4      356.42      410.37     52.35 o 
  21   7   4      344.16      395.75     48.39 o 
  23   7   4       39.28       74.33     28.20 o 
  25   7   4       34.70       -4.99     26.50 o 
  27   7   4       41.15       82.34     40.22 o 
  29   7   4       52.31        9.01     28.95 o 
 -32   8   4       68.36      138.28     50.98 o 
 -30   8   4      186.42      301.82     62.60 o 
 -28   8   4      187.99      127.39     45.30 o 
 -26   8   4       47.70      118.42     41.73 o 
 -24   8   4       59.35       64.84     33.39 o 
 -22   8   4      135.47      134.50     36.33 o 
 -20   8   4       65.77       27.12     28.62 o 
 -18   8   4      885.02      892.27     67.59 o 
 -16   8   4      377.98      382.62     47.76 o 
 -14   8   4      343.18      294.26     42.87 o 
 -12   8   4      126.18       88.97     58.25 o 
 -10   8   4      595.33      525.60     40.59 o 
  -8   8   4      524.37      531.27     40.07 o 
  -6   8   4     2472.46     2319.61     77.74 o 
  -4   8   4     1874.46     1806.45     78.00 o 
  -2   8   4     1273.56     1101.94     52.05 o 
   0   8   4       22.34       53.19     16.53 o 
   2   8   4      308.05      284.00     37.77 o 
   4   8   4      800.69      809.02     43.69 o 
   6   8   4      156.35      179.56     24.77 o 
   8   8   4     1028.65      893.84     73.44 o 
  10   8   4     1543.30     1430.69     62.08 o 
  12   8   4       80.89       76.81     21.80 o 
  14   8   4       34.27       15.82     24.76 o 
  16   8   4       60.83       85.82     27.03 o 
  18   8   4      320.85      325.05     44.06 o 
  20   8   4      276.53      297.80     42.90 o 
  22   8   4      236.84      340.07     45.14 o 
  24   8   4       63.12      107.34     41.91 o 
  26   8   4       51.24       85.94     48.55 o 
  28   8   4       40.69      102.17     43.20 o 
 -31   9   4      143.82      192.10     54.00 o 
 -29   9   4        8.93       49.88     43.38 o 
 -27   9   4      222.53      293.40     63.24 o 
 -25   9   4       62.29       47.22     47.04 o 
 -23   9   4      321.39      385.85     51.36 o 
 -21   9   4      169.51      153.09     38.29 o 
 -19   9   4      276.16      289.96     45.33 o 
 -17   9   4      151.24      210.70     45.62 o 
 -15   9   4     1334.18     1377.23     83.27 o 
 -13   9   4      628.58      674.90     74.68 o 
 -11   9   4      623.77      585.91     45.36 o 
  -9   9   4     1089.36     1008.45     56.96 o 
  -7   9   4      237.14      230.97     29.38 o 
  -5   9   4      149.60      153.81     24.74 o 
  -3   9   4     1902.97     1946.17     84.76 o 
  -1   9   4      788.09      726.60     49.00 o 
   1   9   4      504.00      521.00     38.31 o 
   3   9   4      485.75      482.14     83.37 o 
   5   9   4      165.27      172.24     32.97 o 
   7   9   4     1058.53     1096.78     70.32 o 
   9   9   4      338.78      374.55     42.33 o 
  11   9   4       43.36       52.12     33.01 o 
  13   9   4       64.45       93.07     21.84 o 
  15   9   4       49.39       19.57     36.97 o 
  17   9   4      147.73      118.46     31.10 o 
  19   9   4       18.16       46.57     27.53 o 
  21   9   4       69.48      110.24     33.57 o 
  23   9   4      444.01      503.35     57.62 o 
  25   9   4       39.87       52.51     29.93 o 
  27   9   4       42.35       35.30     33.78 o 
 -28  10   4      105.86       70.01     45.58 o 
 -26  10   4       52.75      106.62     44.94 o 
 -24  10   4      287.45      332.93     50.82 o 
 -22  10   4      343.42      311.72     57.93 o 
 -20  10   4      232.63      291.73     46.66 o 
 -18  10   4      184.48      226.58     51.43 o 
 -16  10   4       22.58       37.03     27.00 o 
 -14  10   4       95.39       67.98     43.56 o 
 -12  10   4      367.55      393.33     49.67 o 
 -10  10   4      446.34      379.10     40.03 o 
  -8  10   4       72.29       47.72     21.73 o 
  -6  10   4      857.45      814.44     51.87 o 
  -4  10   4       16.69       33.86     18.92 o 
  -2  10   4      851.25      768.77     48.77 o 
   0  10   4      743.40      774.82     52.75 o 
   2  10   4      545.61      541.11     40.53 o 
   4  10   4      194.38      211.01     45.03 o 
   6  10   4      442.93      487.36     49.63 o 
   8  10   4      108.51      214.46     35.42 o 
  10  10   4      147.24      118.74     29.13 o 
  12  10   4       89.54      135.01     30.38 o 
  14  10   4      265.17      307.50     60.13 o 
  16  10   4       14.25       39.07     29.74 o 
  18  10   4       11.87       49.35     25.36 o 
  20  10   4       29.63       57.23     30.30 o 
  22  10   4        9.80       23.70     26.86 o 
  24  10   4       77.60       83.83     34.52 o 
 -27  11   4        0.59       57.75     47.04 o 
 -25  11   4      132.16      168.30     43.78 o 
 -23  11   4      366.30      511.51     62.47 o 
 -21  11   4      176.07      189.94     41.80 o 
 -19  11   4       49.15       55.17     33.34 o 
 -17  11   4      363.25      376.54     53.29 o 
 -15  11   4       67.94      108.02     35.49 o 
 -13  11   4      366.80      461.15     56.29 o 
 -11  11   4      578.59      601.30     61.28 o 
  -9  11   4     1132.16     1176.54     65.94 o 
  -7  11   4      313.23      366.00     38.82 o 
  -5  11   4      889.35      854.67     54.32 o 
  -3  11   4      238.76      245.50     31.38 o 
  -1  11   4      428.33      487.00     41.37 o 
   1  11   4      175.46      191.33     63.26 o 
   3  11   4      118.65      133.39     33.42 o 
   5  11   4      306.81      296.25     40.92 o 
   7  11   4      203.05      220.44     37.24 o 
   9  11   4       28.06       72.35     26.69 o 
  11  11   4      266.06      256.62     40.41 o 
  13  11   4      267.74      396.09     72.39 o 
  15  11   4      254.02      204.91     56.92 o 
  17  11   4      105.67      195.12     56.01 o 
  19  11   4        7.25       64.15     46.12 o 
  21  11   4        0.65      -54.50     36.33 o 
  23  11   4       33.74       99.13     39.76 o 
 -24  12   4      168.27      209.06     48.27 o 
 -22  12   4      101.05      140.69     45.67 o 
 -20  12   4       25.03      -12.42     34.21 o 
 -18  12   4       44.59       43.51     39.95 o 
 -16  12   4      108.26      130.95     62.32 o 
 -14  12   4      412.31      441.33     57.51 o 
 -12  12   4      285.62      301.58     47.31 o 
 -10  12   4      222.94      258.20     46.55 o 
  -8  12   4      284.72      335.27     39.93 o 
  -6  12   4       42.56       67.33     23.28 o 
  -4  12   4       16.58       14.04     21.80 o 
  -2  12   4      413.74      514.99     43.87 o 
   0  12   4       90.58       83.14     23.29 o 
   2  12   4      213.49      240.20     40.75 o 
   4  12   4      170.39      154.77     34.98 o 
   6  12   4       75.58       48.01     27.58 o 
   8  12   4       18.57       59.01     29.72 o 
  10  12   4       40.64       40.07     29.68 o 
  12  12   4       94.10       73.85     45.94 o 
  14  12   4       73.42      166.47     49.88 o 
  16  12   4       24.46       16.11     36.52 o 
  18  12   4       15.41       66.53     41.00 o 
  20  12   4       69.85       99.20     55.83 o 
 -21  13   4       49.60       78.04     73.63 o 
 -19  13   4       60.39       69.76     40.02 o 
 -17  13   4      122.84      159.90     48.75 o 
 -15  13   4      265.97      307.95     53.81 o 
 -13  13   4      129.16      134.48     58.21 o 
 -11  13   4      126.69      112.58     40.74 o 
  -9  13   4        5.73        9.93     23.56 o 
  -7  13   4      343.44      352.49     50.70 o 
  -5  13   4      619.34      663.77     55.48 o 
  -3  13   4       38.93       93.76     29.95 o 
  -1  13   4      213.90      230.57     34.26 o 
   1  13   4       40.19       56.47     31.12 o 
   3  13   4       34.63       46.43     29.36 o 
   5  13   4      121.49      235.35     41.62 o 
   7  13   4      171.83      217.89     60.90 o 
   9  13   4      142.48      204.20     38.24 o 
  11  13   4       92.47       73.67     48.50 o 
  13  13   4       49.67      144.41     51.98 o 
  15  13   4       47.90       25.81     42.92 o 
 -16  14   4      198.06      271.89     52.72 o 
 -14  14   4       12.19       46.48     38.16 o 
 -12  14   4      134.15      129.31     55.05 o 
 -10  14   4      193.47      258.03     87.08 o 
  -8  14   4       24.78      102.11     33.31 o 
  -6  14   4       66.42      101.57     26.92 o 
  -4  14   4       43.30       61.01     36.60 o 
  -2  14   4      192.23      297.66     47.90 o 
   0  14   4       98.65       97.60     31.37 o 
   2  14   4        7.17       -2.64     60.26 o 
   4  14   4       87.60      108.21     66.26 o 
   6  14   4       84.66      120.13     35.83 o 
   8  14   4       50.26       24.22     29.48 o 
  10  14   4       99.77       35.14     43.20 o 
  12  14   4       35.49       79.99     47.31 o 
  -9  15   4      101.38       96.83     56.28 o 
  -7  15   4       49.24      141.39     57.47 o 
  -5  15   4       65.71       35.93     67.77 o 
  -3  15   4       68.93       95.88     28.30 o 
  -1  15   4       30.62       64.18     34.36 o 
   1  15   4        5.54       63.84     68.04 o 
   3  15   4        0.90       18.45     68.13 o 
 -19   1   5       40.42       48.41     23.34 o 
 -17   1   5      967.64      870.05     42.79 o 
 -15   1   5       19.76       25.01     15.92 o 
 -13   1   5      458.35      503.71     48.87 o 
 -11   1   5     3776.03     3633.25     93.00 o 
  -9   1   5      873.91      932.25     36.95 o 
  -7   1   5      365.76      368.62     18.43 o 
  -5   1   5     2810.04     2824.92     51.17 o 
  -3   1   5     4908.44     5396.86     86.82 o 
  -1   1   5      722.32      763.65     28.01 o 
   1   1   5      965.46      941.36     32.19 o 
   3   1   5     3555.86     3562.83     79.65 o 
   5   1   5     2843.85     2981.07     62.31 o 
   7   1   5      397.33      384.91     23.47 o 
   9   1   5     1293.51     1289.08     43.39 o 
  11   1   5      602.07      593.31     30.87 o 
  13   1   5      488.58      464.16     28.81 o 
  15   1   5      443.86      410.02     28.82 o 
  17   1   5      547.26      516.01     32.67 o 
  19   1   5      473.37      438.73     31.29 o 
  21   1   5      519.69      413.63     36.69 o 
  23   1   5       33.95       48.94     23.55 o 
  25   1   5      196.86      184.94     63.42 o 
  27   1   5       57.13       20.51     25.50 o 
  29   1   5       25.19       77.39     81.18 o 
  31   1   5       26.04       41.82     35.90 o 
 -26   2   5      322.21      364.15     63.51 o 
 -24   2   5      260.13      226.32     53.45 o 
 -22   2   5     1321.80     1314.01    110.92 o 
 -20   2   5      420.94      408.54     39.72 o 
 -18   2   5      175.62      241.32     29.55 o 
 -16   2   5      185.40      142.34     22.56 o 
 -14   2   5       48.66       81.35     14.89 o 
 -12   2   5      708.57      632.00     98.24 o 
 -10   2   5     1873.82     1840.14     47.38 o 
  -8   2   5     1951.36     1892.75     57.43 o 
  -6   2   5      419.61      435.31     17.01 o 
  -4   2   5      315.75      332.54     15.68 o 
  -2   2   5     3942.80     3949.98     55.46 o 
   0   2   5      133.35      136.18     13.44 o 
   2   2   5     2286.86     2294.06     51.67 o 
   4   2   5     1654.32     1689.28     48.87 o 
   6   2   5     1457.92     1384.38     43.14 o 
   8   2   5     1010.67     1016.66     38.46 o 
  10   2   5      221.72      202.83     19.54 o 
  12   2   5      940.55      910.08     39.03 o 
  14   2   5     1558.07     1525.45     51.97 o 
  16   2   5       62.18       25.87     21.95 o 
  18   2   5      701.61      741.89     39.02 o 
  20   2   5      195.61      207.87     35.56 o 
  22   2   5      249.88      296.13     41.77 o 
  24   2   5       79.71      146.65     51.34 o 
  26   2   5       44.39       71.34     29.07 o 
  28   2   5       35.20       42.18     58.07 o 
  30   2   5       28.93       36.09     31.33 o 
 -31   3   5       48.39       15.56     34.69 o 
 -29   3   5       27.45       54.18     34.96 o 
 -27   3   5       33.11       59.67     30.93 o 
 -25   3   5       11.47       62.78     34.32 o 
 -23   3   5      126.20      129.13     45.30 o 
 -21   3   5      197.77      201.52     47.59 o 
 -19   3   5       68.68       31.66     18.58 o 
 -17   3   5      696.66      595.11     45.28 o 
 -15   3   5      315.38      284.21     24.56 o 
 -13   3   5     1095.77      966.28     41.69 o 
 -11   3   5      380.02      380.38     24.77 o 
  -9   3   5      979.79      986.57     35.74 o 
  -7   3   5      564.61      555.01     27.01 o 
  -5   3   5      677.04      664.60     34.70 o 
  -3   3   5     1504.45     1559.13     33.20 o 
  -1   3   5      358.83      374.03     17.11 o 
   1   3   5     1387.76     1423.16     33.35 o 
   3   3   5      109.41      106.05     13.40 o 
   5   3   5     2439.85     2523.58     58.51 o 
   7   3   5      338.97      367.99     28.94 o 
   9   3   5      231.14      273.97     22.06 o 
  11   3   5      566.24      545.61     31.55 o 
  13   3   5      268.13      224.74     22.00 o 
  15   3   5      987.86      923.58     42.72 o 
  17   3   5       17.43        3.63     22.99 o 
  19   3   5        0.07       51.30     23.47 o 
  21   3   5       14.76       26.64     25.76 o 
  23   3   5      155.43      101.08     30.34 o 
  25   3   5      110.84      126.60     77.01 o 
  27   3   5       96.99      100.91     32.42 o 
  29   3   5       17.07       43.86     51.62 o 
  31   3   5        5.50       32.87     26.66 o 
 -34   4   5       64.20       35.14     45.94 o 
 -32   4   5      103.85       84.29     40.54 o 
 -30   4   5       35.71       71.48     38.44 o 
 -28   4   5        8.22       -9.33     30.48 o 
 -26   4   5       34.16       47.13     33.04 o 
 -24   4   5      237.15      236.76     55.92 o 
 -22   4   5      636.69      633.48     79.89 o 
 -20   4   5      152.03      181.75     46.03 o 
 -18   4   5      843.47      855.18     65.11 o 
 -16   4   5       83.77       98.87     24.22 o 
 -14   4   5      155.98      162.61     23.62 o 
 -12   4   5     1034.01      989.80     47.10 o 
 -10   4   5       43.27       34.81     12.87 o 
  -8   4   5     1412.16     1291.12     42.94 o 
  -6   4   5     1353.58     1207.30     40.83 o 
  -4   4   5      687.67      676.85     70.46 o 
  -2   4   5      535.35      526.53     27.12 o 
   0   4   5     1774.25     1795.78     38.39 o 
   2   4   5      420.02      443.38     20.02 o 
   4   4   5      534.63      521.39     27.09 o 
   6   4   5      520.87      505.47     27.93 o 
   8   4   5      441.07      442.04     34.24 o 
  10   4   5      757.40      685.35     38.86 o 
  12   4   5     1202.34     1121.11     51.04 o 
  14   4   5      423.26      391.32     33.92 o 
  16   4   5       16.95       37.39     18.91 o 
  18   4   5      289.52      280.21     33.37 o 
  20   4   5       43.68       24.92     28.46 o 
  22   4   5       80.66      116.96     49.79 o 
  24   4   5        7.47       23.34     32.40 o 
  26   4   5       24.62       38.18     27.21 o 
  28   4   5       77.84       71.57     28.17 o 
  30   4   5       20.10       84.63     51.30 o 
 -35   5   5       65.74       78.34     44.57 o 
 -33   5   5      249.81      221.66     59.03 o 
 -31   5   5       11.25       41.18     34.87 o 
 -29   5   5      190.11      196.67     49.51 o 
 -27   5   5      119.51      120.16     41.91 o 
 -25   5   5      176.03      211.68     53.54 o 
 -23   5   5      413.85      387.94     63.60 o 
 -21   5   5      444.48      395.43     43.11 o 
 -19   5   5      673.93      583.02     64.89 o 
 -17   5   5      191.80      105.37     27.94 o 
 -15   5   5       81.57       77.79     24.36 o 
 -13   5   5      781.74      750.77     52.05 o 
 -11   5   5     1146.50     1099.92     50.30 o 
  -9   5   5      353.37      318.45     27.60 o 
  -7   5   5     1042.98      947.79     45.70 o 
  -5   5   5      538.29      499.54     32.39 o 
  -3   5   5      364.36      323.86     26.02 o 
  -1   5   5      277.58      255.35     22.66 o 
   1   5   5      466.75      468.71     29.20 o 
   3   5   5      168.94      155.82     18.99 o 
   5   5   5      656.83      607.35     34.97 o 
   7   5   5      512.75      488.47     32.93 o 
   9   5   5      764.60      590.78     99.67 o 
  11   5   5      108.17      124.64     21.35 o 
  13   5   5     1079.00     1117.54     53.79 o 
  15   5   5      919.85      796.43     46.83 o 
  17   5   5      437.98      376.28     35.43 o 
  19   5   5       38.16       36.86     24.13 o 
  21   5   5       30.77       79.77     27.89 o 
  23   5   5       17.30       31.39     25.16 o 
  25   5   5      124.68       89.77     29.04 o 
  27   5   5       29.38       25.83     28.36 o 
  29   5   5       22.29       52.49     31.18 o 
 -34   6   5       91.04       99.94     48.41 o 
 -32   6   5       32.59       74.77     45.21 o 
 -30   6   5       17.70       12.17     29.29 o 
 -28   6   5      645.34      604.38     83.56 o 
 -26   6   5       38.95       17.39     37.52 o 
 -24   6   5      499.35      600.63     80.72 o 
 -22   6   5       42.37       44.96     29.83 o 
 -20   6   5       12.80       18.61     23.59 o 
 -18   6   5     4016.72     3897.60    128.18 o 
 -16   6   5     1750.77     1657.36     82.01 o 
 -14   6   5       20.45       22.49     48.69 o 
 -12   6   5       19.32       27.39     17.77 o 
 -10   6   5      562.93      563.95     38.59 o 
  -8   6   5      546.59      558.89     38.08 o 
  -6   6   5      471.89      481.59     36.60 o 
  -4   6   5      392.20      328.27     28.79 o 
  -2   6   5      721.22      747.26     60.22 o 
   0   6   5      597.47      557.99     34.70 o 
   2   6   5      749.14      795.70     54.64 o 
   4   6   5      185.08      206.70     47.73 o 
   6   6   5      557.01      543.07     34.91 o 
   8   6   5      748.12      759.58     42.35 o 
  10   6   5     1554.28     1544.57     83.59 o 
  12   6   5      292.98      315.39     31.77 o 
  14   6   5      350.88      344.71     32.88 o 
  16   6   5       59.24       76.06     25.09 o 
  18   6   5      140.52      158.13     57.15 o 
  20   6   5      179.03      124.18     31.04 o 
  22   6   5       85.21       63.59     29.41 o 
  24   6   5       15.51       15.20     20.87 o 
  26   6   5        0.61      -31.88     29.56 o 
  28   6   5       21.81       37.11     30.55 o 
 -33   7   5       33.76       59.76     46.86 o 
 -31   7   5        7.89       12.81     39.81 o 
 -29   7   5       73.52      102.22     37.61 o 
 -27   7   5        1.56       55.83     45.21 o 
 -25   7   5      148.71      214.70     58.21 o 
 -23   7   5      157.34      135.63     34.33 o 
 -21   7   5      214.00      222.60     50.01 o 
 -19   7   5      483.48      467.74     49.69 o 
 -17   7   5      138.41      202.86     59.35 o 
 -15   7   5      141.86       74.73     39.40 o 
 -13   7   5     1797.74     1709.04     70.47 o 
 -11   7   5      157.06      226.17     27.98 o 
  -9   7   5       52.99       64.18     19.24 o 
  -7   7   5      212.38      207.56     26.40 o 
  -5   7   5     1959.04     1888.91     67.86 o 
  -3   7   5      829.82      740.83     61.74 o 
  -1   7   5      413.68      391.20     31.72 o 
   1   7   5      144.35      161.07     28.11 o 
   3   7   5      173.93      155.59     31.52 o 
   5   7   5      307.99      300.71     71.57 o 
   7   7   5      155.96      123.29     28.98 o 
   9   7   5       51.09       59.70     20.31 o 
  11   7   5      636.99      607.90     42.16 o 
  13   7   5       35.11       31.49     20.23 o 
  15   7   5       62.95       90.75     20.42 o 
  17   7   5       75.27       65.88     33.91 o 
  19   7   5        7.97       63.68     25.98 o 
  21   7   5       56.88       30.32     30.43 o 
  23   7   5       16.42       86.26     28.48 o 
  25   7   5       12.16      -12.15     26.42 o 
  27   7   5       48.37       16.00     33.86 o 
 -32   8   5        0.55      -28.00     40.63 o 
 -30   8   5       14.68       37.61     42.10 o 
 -28   8   5       20.34       32.95     46.49 o 
 -26   8   5      111.59      134.26     48.87 o 
 -24   8   5      167.42      169.03     54.45 o 
 -22   8   5       56.55       17.46     27.57 o 
 -20   8   5       49.56       38.35     25.81 o 
 -18   8   5     1025.19      995.24     70.40 o 
 -16   8   5      542.94      538.44     51.80 o 
 -14   8   5      977.81      953.42     67.22 o 
 -12   8   5      593.59      622.64     45.82 o 
 -10   8   5      478.27      475.35     44.71 o 
  -8   8   5     1118.78     1160.65     58.48 o 
  -6   8   5      578.36      568.39     41.94 o 
  -4   8   5      326.70      296.61     30.63 o 
  -2   8   5     1244.38     1303.39     98.04 o 
   0   8   5      608.56      528.68     44.22 o 
   2   8   5      489.10      542.42     50.80 o 
   4   8   5      539.79      562.31     52.68 o 
   6   8   5      256.60      310.74     40.43 o 
   8   8   5      603.70      654.98     56.10 o 
  10   8   5      957.38     1037.21    113.94 o 
  12   8   5       66.61       58.73     27.62 o 
  14   8   5       22.05       -6.47     22.60 o 
  16   8   5       57.08      101.83     52.44 o 
  18   8   5      151.04      153.01     34.57 o 
  20   8   5        3.47       -0.25     23.64 o 
  22   8   5        1.05       30.96     26.77 o 
  24   8   5       96.36      105.78     34.40 o 
  26   8   5       24.19      109.51     34.25 o 
 -29   9   5       43.22      -44.11     45.85 o 
 -27   9   5       72.27       75.59     52.99 o 
 -25   9   5      183.40      195.66     66.72 o 
 -23   9   5      240.74      263.72     57.98 o 
 -21   9   5       57.60       88.02     54.91 o 
 -19   9   5      214.99      217.49     40.35 o 
 -17   9   5        4.06       52.89     27.53 o 
 -15   9   5      195.31      218.30     40.22 o 
 -13   9   5     1801.42     1732.10     92.55 o 
 -11   9   5       34.75       59.22     24.32 o 
  -9   9   5      484.85      545.56     48.02 o 
  -7   9   5     1228.49     1230.31     61.84 o 
  -5   9   5       95.72       92.97     22.75 o 
  -3   9   5      541.14      600.14     42.46 o 
  -1   9   5      672.38      706.16     45.16 o 
   1   9   5      789.92      793.60     78.52 o 
   3   9   5      264.99      296.15     40.19 o 
   5   9   5      450.12      448.52     48.50 o 
   7   9   5       39.34       57.87     27.22 o 
   9   9   5      271.86      274.29     39.05 o 
  11   9   5      180.19      170.12     32.76 o 
  13   9   5       38.71       75.72     26.63 o 
  15   9   5       42.07       -2.01     34.04 o 
  17   9   5      178.57      132.15     53.81 o 
  19   9   5       58.47       89.78     39.99 o 
  21   9   5        9.37      128.69     35.55 o 
  23   9   5        4.66       48.79     59.99 o 
  25   9   5        8.93       55.09     45.85 o 
 -28  10   5        6.24       53.08     55.73 o 
 -26  10   5       46.94       94.72     54.27 o 
 -24  10   5       67.15       81.28     37.24 o 
 -22  10   5      110.71      136.26     54.41 o 
 -20  10   5       27.43        6.49     27.63 o 
 -18  10   5      146.40      146.93     62.64 o 
 -16  10   5      198.18      225.42     43.04 o 
 -14  10   5      152.44      218.29     58.43 o 
 -12  10   5      239.54      260.92     35.73 o 
 -10  10   5       89.54       90.44     27.91 o 
  -8  10   5      477.84      482.18     43.06 o 
  -6  10   5      294.07      289.31     34.49 o 
  -4  10   5        0.89       10.45     24.64 o 
  -2  10   5       84.13       85.85     45.86 o 
   0  10   5      155.17      109.07     27.05 o 
   2  10   5      118.72      148.33     67.54 o 
   4  10   5      278.64      192.31     35.62 o 
   6  10   5       50.86      139.39     30.22 o 
   8  10   5      253.93      354.48     46.14 o 
  10  10   5       44.95       92.60     28.97 o 
  12  10   5       35.74      -21.83     21.63 o 
  14  10   5       34.97       86.85     42.92 o 
  16  10   5       17.46        8.51     33.68 o 
  18  10   5       35.97       61.32     43.20 o 
  20  10   5       60.85       91.79     46.22 o 
  22  10   5       30.90      -21.42     37.89 o 
 -25  11   5        3.87       35.77     63.60 o 
 -23  11   5        8.77       23.07     38.51 o 
 -21  11   5       26.49      118.63     39.14 o 
 -19  11   5       58.73       96.99     37.26 o 
 -17  11   5       60.10       38.55     34.21 o 
 -15  11   5       59.01       88.66     45.48 o 
 -13  11   5       67.85       91.07     34.31 o 
 -11  11   5       10.38       17.94     25.40 o 
  -9  11   5       75.55       83.42     27.77 o 
  -7  11   5      132.56      203.34     29.42 o 
  -5  11   5       31.90       66.14     24.26 o 
  -3  11   5      100.81      123.59     25.87 o 
  -1  11   5        9.49       42.93     26.12 o 
   1  11   5       51.23       42.91     38.57 o 
   3  11   5       21.04        4.63     42.74 o 
   5  11   5       90.04       54.01     30.57 o 
   7  11   5       29.12       72.42     28.15 o 
   9  11   5       21.54       17.32     24.19 o 
  11  11   5      141.48      203.26     37.37 o 
  13  11   5       49.92       77.79     43.38 o 
  15  11   5       15.53      116.87     45.94 o 
  17  11   5       30.70       -7.23     39.44 o 
  19  11   5       12.99       15.37     34.50 o 
 -24  12   5        4.16       42.83     56.10 o 
 -22  12   5       25.15      107.65     43.25 o 
 -20  12   5       94.70      128.50     43.45 o 
 -18  12   5       31.71       33.06     34.24 o 
 -16  12   5       23.12        9.73     65.80 o 
 -14  12   5       51.38       33.45     32.49 o 
 -12  12   5       56.20       83.60     34.90 o 
 -10  12   5       25.22        6.20     30.43 o 
  -8  12   5      277.04      307.50     37.02 o 
  -6  12   5      274.08      325.78     36.86 o 
  -4  12   5      114.42      111.82     26.39 o 
  -2  12   5      191.52      324.20     46.07 o 
   0  12   5        7.21       54.14     28.69 o 
   2  12   5        5.74        0.11     58.98 o 
   4  12   5       44.38       61.74     75.68 o 
   6  12   5       45.88       59.79     68.41 o 
   8  12   5        7.06        9.08     25.94 o 
  10  12   5       22.26        6.01     32.26 o 
  12  12   5      122.56      119.61     51.80 o 
  14  12   5       20.18       36.06     35.69 o 
  16  12   5        0.40      -45.76     33.77 o 
 -19  13   5      192.55      159.77     45.53 o 
 -17  13   5       50.30       68.67     41.62 o 
 -15  13   5        1.35       34.13     39.32 o 
 -13  13   5       15.49       29.29     33.69 o 
 -11  13   5       48.56       76.68     37.72 o 
  -9  13   5       87.56      111.66     29.89 o 
  -7  13   5      303.20      294.20     38.86 o 
  -5  13   5        2.51       34.94     20.55 o 
  -3  13   5      291.69      319.28     57.52 o 
  -1  13   5       90.97       84.74     33.28 o 
   1  13   5       52.20       32.89     27.44 o 
   3  13   5       10.27       63.29     30.82 o 
   5  13   5       34.62      151.35     34.26 o 
   7  13   5        6.21       67.79     33.48 o 
   9  13   5      109.31      250.00     94.40 o 
  11  13   5       21.51        0.46     45.85 o 
  13  13   5        1.34      110.46     51.25 o 
 -14  14   5       32.30      -14.09     46.22 o 
 -12  14   5       45.54      162.60     44.15 o 
 -10  14   5       75.70      114.01     43.05 o 
  -8  14   5      138.93       84.71     30.30 o 
  -6  14   5        6.95       -2.99     25.09 o 
  -4  14   5       23.66       75.39     32.41 o 
  -2  14   5        1.20       55.61     32.28 o 
   0  14   5       17.78       25.52     37.71 o 
   2  14   5       10.97        0.69     37.11 o 
   4  14   5       46.84       29.60     29.62 o 
   6  14   5       33.21       38.31     31.00 o 
 -18   0   6      161.90      155.58     33.68 o 
 -14   0   6     2580.07     2548.21    119.61 o 
 -12   0   6     1480.72     1420.53     89.96 o 
 -10   0   6     1361.40     1298.65     53.32 o 
  -8   0   6     2375.45     2599.13     76.07 o 
  -6   0   6     1305.43     1302.49     53.68 o 
  -4   0   6      169.13      143.91     20.10 o 
  -2   0   6     1453.41     1486.70     79.71 o 
   0   0   6      789.98      755.07     43.76 o 
   2   0   6     4168.85     4431.18    173.97 o 
   4   0   6     1448.70     1406.11     64.11 o 
   6   0   6      852.44      827.89     51.26 o 
   8   0   6     1624.06     1596.64     73.08 o 
  10   0   6      906.07      898.70     57.10 o 
  12   0   6     2988.81     3069.29    150.96 o 
  14   0   6      345.68      316.95     38.74 o 
  16   0   6      849.65      760.47     57.72 o 
  18   0   6      426.24      439.12     45.97 o 
  20   0   6       83.96       78.87     38.71 o 
  22   0   6      218.95      215.98     55.18 o 
  24   0   6      277.37      340.99     65.43 o 
  26   0   6       79.41       21.60     37.71 o 
  28   0   6       17.49       41.46     43.01 o 
  30   0   6      136.85       90.97     50.43 o 
 -19   1   6      465.45      475.43     50.98 o 
 -17   1   6       72.32       72.12     28.37 o 
 -15   1   6      829.70      857.79     70.74 o 
 -13   1   6     1962.01     1982.65     74.33 o 
 -11   1   6     1831.56     1791.21     55.66 o 
  -9   1   6     1298.82     1357.43     48.42 o 
  -7   1   6      418.92      406.60     21.13 o 
  -5   1   6      858.57      865.81     30.96 o 
  -3   1   6     1484.12     1447.46     48.23 o 
  -1   1   6     1146.63     1041.84     81.94 o 
   1   1   6     1186.78     1213.14     40.10 o 
   3   1   6      289.78      307.14     51.45 o 
   5   1   6      479.65      501.71     28.32 o 
   7   1   6      181.77      185.90     18.99 o 
   9   1   6      128.91      122.69     17.58 o 
  11   1   6     1550.86     1541.57     54.49 o 
  13   1   6     1827.94     1826.43     59.74 o 
  15   1   6       22.46       25.61     14.70 o 
  17   1   6      394.54      427.14     32.02 o 
  19   1   6       43.57       23.53     26.45 o 
  21   1   6       79.52       99.51     23.01 o 
  23   1   6       46.60       89.08     38.67 o 
  25   1   6      134.83      179.92     50.65 o 
  27   1   6       17.17       82.25     47.82 o 
  29   1   6       84.49       94.37     37.13 o 
 -18   2   6     1383.12     1291.95    105.70 o 
 -16   2   6     1297.77     1294.38     51.51 o 
 -14   2   6      590.87      640.59     46.73 o 
 -12   2   6      527.25      530.28     45.23 o 
 -10   2   6      770.01      696.27     37.92 o 
  -8   2   6      215.20      258.64     30.63 o 
  -6   2   6     1506.12     1586.15     55.02 o 
  -4   2   6      248.00      260.71     24.53 o 
  -2   2   6      392.45      368.36     21.26 o 
   0   2   6     1358.14     1341.74     41.10 o 
   2   2   6      672.90      629.40     30.05 o 
   4   2   6     1018.98      981.63     39.55 o 
   6   2   6      204.18      268.59     27.05 o 
   8   2   6      550.37      534.45     30.98 o 
  10   2   6      447.24      497.75     31.27 o 
  12   2   6      263.24      282.28     26.12 o 
  14   2   6      398.13      411.72     30.43 o 
  16   2   6      268.30      319.87     27.91 o 
  18   2   6      498.28      509.22     35.24 o 
  20   2   6      217.90      254.82     31.26 o 
  22   2   6       74.32       77.93     27.50 o 
  24   2   6      246.10      292.21     44.27 o 
  26   2   6       74.65       93.19     31.64 o 
  28   2   6       39.85       64.66     62.41 o 
 -27   3   6       73.68       94.26     47.77 o 
 -25   3   6       10.53       36.15     37.89 o 
 -23   3   6       83.14      113.76     47.31 o 
 -21   3   6      789.38      741.20     84.84 o 
 -19   3   6     1559.51     1540.54    109.96 o 
 -17   3   6     1512.94     1533.81     74.66 o 
 -15   3   6      709.24      727.10     39.57 o 
 -13   3   6       77.02       83.14     16.83 o 
 -11   3   6     1795.80     1759.28     61.24 o 
  -9   3   6     1093.40     1057.52     41.29 o 
  -7   3   6     1000.63      859.69     52.86 o 
  -5   3   6      737.81      705.69     38.04 o 
  -3   3   6      556.79      555.04     28.61 o 
  -1   3   6      264.13      312.93     31.22 o 
   1   3   6     1270.39     1184.32     39.90 o 
   3   3   6      736.27      659.16     61.37 o 
   5   3   6      779.46      804.37     36.00 o 
   7   3   6     1919.35     1914.96     69.74 o 
   9   3   6      353.16      336.54     26.49 o 
  11   3   6       22.65       32.84     14.02 o 
  13   3   6       63.08       49.48     23.43 o 
  15   3   6      222.32      276.30     26.33 o 
  17   3   6      135.16      195.89     24.49 o 
  19   3   6      251.95      287.56     42.65 o 
  21   3   6       98.92       94.30     31.32 o 
  23   3   6      103.64      153.99     33.14 o 
  25   3   6       47.62       93.67     36.79 o 
  27   3   6       14.39       30.72     26.21 o 
  29   3   6      176.31      151.27     47.63 o 
 -32   4   6      252.74      405.06     74.50 o 
 -30   4   6      475.77      453.93     81.08 o 
 -28   4   6       17.34       56.28     37.61 o 
 -26   4   6       35.22       55.00     38.71 o 
 -24   4   6        0.09       -8.15     30.38 o 
 -22   4   6      467.94      418.42     67.72 o 
 -20   4   6      604.23      564.26     49.45 o 
 -18   4   6      585.31      544.90     49.18 o 
 -16   4   6      829.79      829.32     43.56 o 
 -14   4   6     3185.62     3006.85    104.83 o 
 -12   4   6     1094.44     1074.42     42.19 o 
 -10   4   6      996.49      936.95     39.42 o 
  -8   4   6     1380.63     1306.27     45.71 o 
  -6   4   6     1120.74     1098.95     50.36 o 
  -4   4   6      598.59      607.77     31.17 o 
  -2   4   6      142.91      158.65     22.80 o 
   0   4   6      356.22      336.28     29.76 o 
   2   4   6      345.77      348.18     31.13 o 
   4   4   6     1943.29     1975.07     71.58 o 
   6   4   6      260.24      273.38     23.19 o 
   8   4   6       75.63       49.04     13.05 o 
  10   4   6      538.31      496.04     32.16 o 
  12   4   6      324.50      310.93     27.75 o 
  14   4   6       62.87       78.40     21.38 o 
  16   4   6       17.39        5.39     17.64 o 
  18   4   6      376.67      424.35     56.90 o 
  20   4   6       10.44       -2.27     20.60 o 
  22   4   6       43.17       43.98     29.15 o 
  24   4   6       86.63       76.46     32.85 o 
  26   4   6       48.89       99.10     87.26 o 
  28   4   6       92.85      116.87     38.29 o 
 -35   5   6       12.64      -37.89     38.62 o 
 -33   5   6      116.69      212.14     54.27 o 
 -31   5   6      210.23      193.38     57.66 o 
 -29   5   6      236.16      222.75     63.24 o 
 -27   5   6      126.35      132.79     52.16 o 
 -25   5   6        5.19      -47.63     31.76 o 
 -23   5   6      151.34      161.99     47.50 o 
 -21   5   6       59.31       91.44     29.14 o 
 -19   5   6     1207.66     1113.33     70.02 o 
 -17   5   6     1107.69     1012.11     65.18 o 
 -15   5   6     2188.09     1991.51     88.80 o 
 -13   5   6      824.17      787.49     46.18 o 
 -11   5   6       79.85       55.76     26.67 o 
  -9   5   6      623.43      604.01     33.13 o 
  -7   5   6     1292.26     1243.65     46.64 o 
  -5   5   6     1906.67     1808.08     55.47 o 
  -3   5   6      105.27      145.90     20.42 o 
  -1   5   6      857.51      865.06     48.18 o 
   1   5   6      593.51      583.56     40.56 o 
   3   5   6      240.09      252.61     28.92 o 
   5   5   6      232.62      252.27     35.63 o 
   7   5   6      202.15      164.15     31.25 o 
   9   5   6      121.51      112.44     39.27 o 
  11   5   6      816.36      673.48     43.06 o 
  13   5   6      189.64      178.43     26.26 o 
  15   5   6      123.79      112.45     24.40 o 
  17   5   6      249.94      299.10     32.49 o 
  19   5   6       52.91       68.65     29.91 o 
  21   5   6      159.52      179.11     37.11 o 
  23   5   6        2.85        4.48     25.97 o 
  25   5   6      127.26      119.62     36.08 o 
  27   5   6       90.59      108.40     69.92 o 
 -34   6   6       37.65       -2.01     32.58 o 
 -32   6   6       29.38      106.53     53.26 o 
 -30   6   6       86.04      139.84     59.21 o 
 -28   6   6      305.27      298.44     66.53 o 
 -26   6   6       66.41       86.03     46.40 o 
 -24   6   6      315.63      293.59     61.59 o 
 -22   6   6       10.81       73.28     29.25 o 
 -20   6   6      341.64      318.89     85.02 o 
 -18   6   6      440.74      518.89     49.94 o 
 -16   6   6      516.64      557.14     51.90 o 
 -14   6   6     1051.41     1098.66     57.19 o 
 -12   6   6        2.22        5.31     17.59 o 
 -10   6   6       33.59       52.10     19.74 o 
  -8   6   6     1298.33     1240.48     56.92 o 
  -6   6   6      988.37      967.88     49.55 o 
  -4   6   6     1889.57     1711.02     63.30 o 
  -2   6   6      200.29      195.68     32.78 o 
   0   6   6     1183.87     1177.58    164.09 o 
   2   6   6      343.49      320.46     39.92 o 
   4   6   6       87.22       56.96     26.64 o 
   6   6   6      506.24      434.94     68.46 o 
   8   6   6      450.82      499.75     91.20 o 
  10   6   6      482.87      549.97     64.29 o 
  12   6   6      430.48      345.32     43.93 o 
  14   6   6       50.61       72.47     21.36 o 
  16   6   6      105.69      176.16     26.43 o 
  18   6   6      135.23      140.29     70.42 o 
  20   6   6       57.29       89.93     28.76 o 
  22   6   6       32.77       69.69     31.07 o 
  24   6   6      126.01      155.10     72.53 o 
  26   6   6       17.37      -31.48     65.02 o 
 -31   7   6       18.14       46.22     43.47 o 
 -29   7   6        2.67       29.83     41.27 o 
 -27   7   6      381.73      378.52     74.77 o 
 -25   7   6      384.76      395.90     71.57 o 
 -23   7   6       87.40       90.54     36.56 o 
 -21   7   6      122.64      109.04     32.53 o 
 -19   7   6      351.64      423.86     56.05 o 
 -17   7   6       56.09       60.25     27.46 o 
 -15   7   6      681.88      716.05     59.32 o 
 -13   7   6      178.89      129.88     47.18 o 
 -11   7   6       31.48       29.70     19.93 o 
  -9   7   6     1042.04      986.16     55.19 o 
  -7   7   6      339.63      345.27     33.76 o 
  -5   7   6     1066.74     1125.67     73.42 o 
  -3   7   6     1324.46     1355.38     79.14 o 
  -1   7   6      446.50      552.68     53.58 o 
   1   7   6      296.11      332.86     41.49 o 
   3   7   6      514.80      534.30     55.23 o 
   5   7   6      137.37      129.10     30.61 o 
   7   7   6      593.19      628.43     56.58 o 
   9   7   6      333.34      413.32     47.40 o 
  11   7   6      198.89      200.43     55.60 o 
  13   7   6       79.58       67.52     28.88 o 
  15   7   6      213.21      229.27     39.09 o 
  17   7   6       12.35       29.47     40.73 o 
  19   7   6        2.81        3.24     26.91 o 
  21   7   6      208.26      310.13     58.89 o 
  23   7   6       77.98      108.21     38.80 o 
  25   7   6       15.04       -0.02     29.94 o 
 -30   8   6       27.95        6.96     54.73 o 
 -28   8   6       34.36       28.83     47.22 o 
 -26   8   6      278.57      304.84     66.62 o 
 -24   8   6      141.78      241.88     55.46 o 
 -22   8   6       68.99       47.30     30.61 o 
 -20   8   6      123.75       64.54     75.41 o 
 -18   8   6       72.68       98.22     31.96 o 
 -16   8   6      149.31      191.85     38.84 o 
 -14   8   6      947.20      921.26     55.91 o 
 -12   8   6      192.33      265.65     32.29 o 
 -10   8   6      102.50      133.38     26.55 o 
  -8   8   6      103.40       75.99     22.46 o 
  -6   8   6     1168.70     1217.54     59.95 o 
  -4   8   6      408.20      458.33    115.13 o 
  -2   8   6     1914.40     1988.56     99.07 o 
   0   8   6      200.39      233.67     42.24 o 
   2   8   6      132.16      276.84     40.81 o 
   4   8   6      140.79      168.46     33.55 o 
   6   8   6       23.44       58.26     25.56 o 
   8   8   6      117.04      139.71     34.33 o 
  10   8   6      556.76      570.01     57.04 o 
  12   8   6      363.80      303.42     45.60 o 
  14   8   6       92.09       96.70     32.46 o 
  16   8   6       37.37       80.90     34.69 o 
  18   8   6       68.50      104.15     40.91 o 
  20   8   6       35.49      131.60     47.59 o 
  22   8   6       73.78       80.08     50.79 o 
 -29   9   6       67.47       -2.65     49.33 o 
 -27   9   6       70.04      161.16     61.96 o 
 -25   9   6       87.09      -16.56     41.00 o 
 -23   9   6      123.94      226.16     41.34 o 
 -21   9   6      129.64      155.92     40.18 o 
 -19   9   6       50.15       59.75     32.55 o 
 -17   9   6      221.78      225.69     40.13 o 
 -15   9   6       91.82      105.20     32.90 o 
 -13   9   6      155.84      196.21     30.25 o 
 -11   9   6      538.29      543.43     44.91 o 
  -9   9   6       96.65      131.64     27.44 o 
  -7   9   6       33.49       30.08     22.18 o 
  -5   9   6      119.25       80.92     23.10 o 
  -3   9   6      281.41      303.28     79.89 o 
  -1   9   6      366.21      342.08     45.42 o 
   1   9   6      123.24      173.65     56.33 o 
   3   9   6       13.62       42.68     28.14 o 
   5   9   6       29.94       61.07     25.55 o 
   7   9   6       29.04       21.46     26.34 o 
   9   9   6      293.65      221.38     39.62 o 
  11   9   6       82.43      111.58     32.98 o 
  13   9   6       21.78       71.25     34.27 o 
  15   9   6       35.55        0.37     29.56 o 
  17   9   6       14.37        1.83     38.99 o 
  19   9   6       60.12       28.46     39.44 o 
  21   9   6       10.49       -5.77     38.07 o 
 -26  10   6       28.42        7.14     56.83 o 
 -24  10   6      108.68      160.92     41.47 o 
 -22  10   6      288.91      398.39     55.53 o 
 -20  10   6       77.77      137.53     38.99 o 
 -18  10   6      199.15      175.46     49.88 o 
 -16  10   6      228.44      211.15     43.34 o 
 -14  10   6       48.95       95.51     33.34 o 
 -12  10   6       12.15       27.53     22.77 o 
 -10  10   6      480.52      513.56     59.76 o 
  -8  10   6      190.89      247.46     34.05 o 
  -6  10   6      218.05      260.64     33.17 o 
  -4  10   6      364.09      398.92     51.51 o 
  -2  10   6       26.64       41.35     24.72 o 
   0  10   6      159.81      271.58     43.35 o 
   2  10   6      336.97      345.36     65.02 o 
   4  10   6      283.13      331.88     47.87 o 
   6  10   6      123.70      173.92     35.91 o 
   8  10   6      145.24      162.29     45.48 o 
  10  10   6      122.13      176.34     42.01 o 
  12  10   6       18.17      101.90     32.44 o 
  14  10   6       40.74       58.39     40.36 o 
  16  10   6       57.82       75.23     36.15 o 
  18  10   6       28.41       43.56     46.86 o 
 -23  11   6      188.46      206.14     48.20 o 
 -21  11   6      231.54      308.08     53.80 o 
 -19  11   6      204.47      239.95     47.95 o 
 -17  11   6       58.02       61.33     37.19 o 
 -15  11   6       59.29       69.70     34.43 o 
 -13  11   6       16.09        4.93     30.35 o 
 -11  11   6       55.55       60.49     30.48 o 
  -9  11   6      233.13      206.01     34.21 o 
  -7  11   6      194.14      205.33     32.53 o 
  -5  11   6      212.55      188.85     38.30 o 
  -3  11   6      141.35      146.26     34.00 o 
  -1  11   6       42.88       76.94     52.39 o 
   1  11   6      235.61      251.28     40.38 o 
   3  11   6      209.83      220.09     40.22 o 
   5  11   6      111.60      132.45     33.77 o 
   7  11   6      121.37      135.95     34.17 o 
   9  11   6      215.37      293.61     46.27 o 
  11  11   6       19.46      102.92     32.83 o 
  13  11   6       19.91       68.00     46.49 o 
  15  11   6       22.01       25.08     41.09 o 
 -20  12   6       87.09      116.59     43.35 o 
 -18  12   6       93.95      112.38     42.56 o 
 -16  12   6       12.62       59.49     39.01 o 
 -14  12   6       71.71      100.90     39.14 o 
 -12  12   6      191.82      216.31     71.00 o 
 -10  12   6      125.10      142.64     33.14 o 
  -8  12   6       75.29       47.06     35.49 o 
  -6  12   6       16.16       67.17     31.27 o 
  -4  12   6        2.81      -16.98     26.26 o 
  -2  12   6       45.78       82.34     30.19 o 
   0  12   6       10.98        8.98    101.31 o 
   2  12   6       30.38       63.21     25.19 o 
   4  12   6        8.82       13.96     25.51 o 
   6  12   6       12.39      -23.66     28.15 o 
   8  12   6      106.39      106.40     36.32 o 
  10  12   6       10.68       20.72    100.30 o 
  12  12   6       52.88       13.09     44.75 o 
 -15  13   6       73.06      143.16     45.57 o 
 -13  13   6      130.69      237.87     50.00 o 
 -11  13   6       97.30       57.05     31.57 o 
  -9  13   6        4.03      -26.27     34.27 o 
  -7  13   6       21.29       51.70     32.33 o 
  -5  13   6       26.52       58.17     30.82 o 
  -3  13   6       70.93       48.07     38.44 o 
  -1  13   6      193.11      290.71     55.92 o 
   1  13   6       53.26      101.52     38.99 o 
   3  13   6       60.41       93.33     32.50 o 
   5  13   6       52.63       62.23     34.63 o 
   7  13   6       16.04       -3.05     31.16 o 
 -19   1   7      109.87        5.77     21.60 o 
 -17   1   7     1069.65     1150.01     90.88 o 
 -15   1   7     1112.61     1135.25     62.34 o 
 -13   1   7     1043.75     1126.61     62.62 o 
 -11   1   7     1154.08     1056.26     62.52 o 
  -9   1   7       88.72       64.20     16.67 o 
  -7   1   7     1654.08     1576.61     57.64 o 
  -5   1   7      837.60      887.37     44.03 o 
  -3   1   7      473.46      507.77     34.44 o 
  -1   1   7      480.29      538.84     49.76 o 
   1   1   7     1007.02     1041.61     46.14 o 
   3   1   7      533.48      564.58     31.16 o 
   5   1   7      587.72      572.93     39.41 o 
   7   1   7     1154.88     1145.99     51.70 o 
   9   1   7      238.75      208.92     23.25 o 
  11   1   7      244.86      242.38     24.45 o 
  13   1   7       77.86      108.48     19.35 o 
  15   1   7      360.82      314.29     29.13 o 
  17   1   7       77.65       93.05     19.74 o 
  19   1   7       16.00       60.06     19.54 o 
  21   1   7      107.45      118.80     26.04 o 
  23   1   7        8.49      -16.27     23.97 o 
  25   1   7        7.12        9.83     27.88 o 
  27   1   7       33.96       72.93     35.56 o 
 -18   2   7      509.09      570.89     68.55 o 
 -16   2   7     1396.14     1313.82    101.77 o 
 -14   2   7     1773.53     1659.31     76.88 o 
 -12   2   7      186.76      189.46     24.21 o 
 -10   2   7     1108.21     1085.37     49.36 o 
  -8   2   7     1748.67     1766.30     80.99 o 
  -6   2   7      480.92      425.55     43.42 o 
  -4   2   7      416.41      445.96     34.22 o 
  -2   2   7      346.18      411.22     35.09 o 
   0   2   7      152.04      141.55     31.10 o 
   2   2   7      176.52      202.13     38.47 o 
   4   2   7      492.52      501.79     30.25 o 
   6   2   7      198.42      199.31     26.93 o 
   8   2   7       19.54       27.78     13.93 o 
  10   2   7      357.39      401.30     30.75 o 
  12   2   7       54.71       50.32     17.97 o 
  14   2   7        4.17       16.41     23.64 o 
  16   2   7      216.19      202.07     24.55 o 
  18   2   7       11.50       14.74     17.42 o 
  20   2   7       30.74       11.83     30.32 o 
  22   2   7       83.99       57.78     39.58 o 
  24   2   7        6.02       -1.25     26.69 o 
  26   2   7       33.22       86.97     38.48 o 
 -21   3   7     1026.91     1012.27    102.87 o 
 -19   3   7      152.45      184.53     38.53 o 
 -17   3   7      777.46      694.36     55.52 o 
 -15   3   7      240.99      207.36     27.21 o 
 -13   3   7     1657.71     1684.36     54.84 o 
 -11   3   7     1376.04     1371.15     49.35 o 
  -9   3   7       39.51       37.35     14.29 o 
  -7   3   7      889.18      905.57     47.34 o 
  -5   3   7       24.85        5.46     21.82 o 
  -3   3   7      347.90      362.49     37.58 o 
  -1   3   7      123.99      142.65     24.27 o 
   1   3   7        5.82        8.07     18.81 o 
   3   3   7      894.27      863.30     49.57 o 
   5   3   7     1273.65     1173.61     58.18 o 
   7   3   7      314.34      347.13     33.98 o 
   9   3   7      134.58      105.79     20.12 o 
  11   3   7      234.93      212.50     23.92 o 
  13   3   7       64.20       70.58     18.00 o 
  15   3   7       93.38      136.75     26.21 o 
  17   3   7       64.01       91.13     20.78 o 
  19   3   7       14.66       50.84     30.11 o 
  21   3   7       15.90       37.09     27.02 o 
  23   3   7       24.32       51.61     30.62 o 
  25   3   7        2.85       78.84     31.51 o 
 -28   4   7      109.89       29.93     48.69 o 
 -26   4   7       40.95       50.88     37.71 o 
 -24   4   7       12.42       73.67     44.20 o 
 -22   4   7       49.42       91.43     40.45 o 
 -20   4   7      133.56      189.79     35.74 o 
 -18   4   7     1097.22      956.34    109.59 o 
 -16   4   7       55.17       36.78     24.37 o 
 -14   4   7     1137.83     1068.08     45.62 o 
 -12   4   7       22.75       51.38     23.16 o 
 -10   4   7     1132.61     1250.52     48.63 o 
  -8   4   7      288.27      302.37     31.39 o 
  -6   4   7      369.65      341.80     26.94 o 
  -4   4   7      811.56      763.95     46.57 o 
  -2   4   7      160.01      179.38     27.01 o 
   0   4   7        3.61       12.39     17.09 o 
   2   4   7        5.30      -17.24     34.74 o 
   4   4   7       16.15       -8.09     17.09 o 
   6   4   7      622.24      615.47     44.28 o 
   8   4   7      224.50      219.77     30.10 o 
  10   4   7      327.71      280.07     32.25 o 
  12   4   7       97.86      108.33     24.12 o 
  14   4   7      107.92      121.92     20.70 o 
  16   4   7        7.70       35.12     20.24 o 
  18   4   7       35.05       11.66     25.03 o 
  20   4   7       15.04        6.65     24.59 o 
  22   4   7        6.11       25.99     26.47 o 
  24   4   7       28.38      -10.14     28.94 o 
  26   4   7        0.13      -49.14     39.17 o 
 -33   5   7       23.55       13.27     46.03 o 
 -31   5   7       34.06       60.13     59.49 o 
 -29   5   7       56.97       41.27     43.47 o 
 -27   5   7      248.23      185.78     60.04 o 
 -25   5   7       29.64      103.05     45.94 o 
 -23   5   7      769.02      832.35     97.47 o 
 -21   5   7      253.98      285.08     40.22 o 
 -19   5   7        6.26       25.05     26.11 o 
 -17   5   7        2.33       25.14     24.65 o 
 -15   5   7      396.67      422.55     45.38 o 
 -13   5   7      327.27      309.57     27.04 o 
 -11   5   7      990.52     1021.07     45.65 o 
  -9   5   7     1195.79     1192.17     48.90 o 
  -7   5   7      429.90      381.84     54.45 o 
  -5   5   7      328.62      339.97     37.44 o 
  -3   5   7       91.63      107.63     24.76 o 
  -1   5   7      156.23      137.64     26.03 o 
   1   5   7      343.97      326.44     33.79 o 
   3   5   7      572.42      531.37     42.40 o 
   5   5   7      930.40      836.96     51.59 o 
   7   5   7      252.94      261.03     35.55 o 
   9   5   7      170.00      213.30     34.92 o 
  11   5   7      106.16      102.13     29.38 o 
  13   5   7       24.62       38.09     26.28 o 
  15   5   7      182.60      190.43     37.86 o 
  17   5   7       56.59       56.76     29.18 o 
  19   5   7       37.52        1.44     24.35 o 
  21   5   7       24.47       27.10     27.95 o 
  23   5   7        1.97       -4.01     71.15 o 
  25   5   7       23.68       75.68     46.86 o 
 -32   6   7        8.34       39.90     48.23 o 
 -30   6   7        7.19       38.53     47.13 o 
 -28   6   7      231.31      174.52     56.65 o 
 -26   6   7      365.57      355.36     72.21 o 
 -24   6   7       18.49       15.47     37.89 o 
 -22   6   7      176.69      197.72     39.55 o 
 -20   6   7      351.21      393.81     48.27 o 
 -18   6   7      284.75      230.63     38.74 o 
 -16   6   7      118.50      101.89     30.80 o 
 -14   6   7      724.18      671.71     57.00 o 
 -12   6   7      447.97      422.22     37.22 o 
 -10   6   7      533.22      544.76     40.81 o 
  -8   6   7      429.48      492.34     38.04 o 
  -6   6   7      301.05      315.02     41.57 o 
  -4   6   7      478.50      468.20     48.47 o 
  -2   6   7      333.27      352.26     43.78 o 
   0   6   7       31.36       59.01     27.64 o 
   2   6   7      655.26      605.49    111.97 o 
   4   6   7      275.23      214.44     35.89 o 
   6   6   7      509.52      541.73     52.98 o 
   8   6   7      184.29      234.99     64.66 o 
  10   6   7       70.85       65.18     46.12 o 
  12   6   7       11.52       48.06     27.99 o 
  14   6   7      283.37      329.65     44.85 o 
  16   6   7       10.26       52.24     35.55 o 
  18   6   7       59.48       13.36     40.54 o 
  20   6   7        0.39       19.58     46.58 o 
  22   6   7        8.16      -16.29     37.89 o 
 -31   7   7      110.33      156.59     56.10 o 
 -29   7   7        0.98      -49.60     48.14 o 
 -27   7   7       51.73      155.58     58.75 o 
 -25   7   7       57.79       87.12     48.50 o 
 -23   7   7       20.62       48.32     39.81 o 
 -21   7   7       13.92       55.56     29.29 o 
 -19   7   7      294.12      344.52     46.07 o 
 -17   7   7      426.99      508.28     50.98 o 
 -15   7   7       59.34       69.44     26.88 o 
 -13   7   7      117.86      117.01     26.82 o 
 -11   7   7       13.32       26.83     21.18 o 
  -9   7   7      102.34       81.77     22.92 o 
  -7   7   7      111.28       57.34     25.68 o 
  -5   7   7     1317.54     1157.28     76.51 o 
  -3   7   7       81.46      122.22     44.02 o 
  -1   7   7       64.87       28.04     40.40 o 
   1   7   7       77.49       46.09     27.36 o 
   3   7   7      182.98      155.58     34.03 o 
   5   7   7      303.69      345.10     43.77 o 
   7   7   7      143.07      204.91     37.28 o 
   9   7   7      198.79      128.99     34.36 o 
  11   7   7      129.81      124.12     34.59 o 
  13   7   7       25.04       57.28     56.47 o 
  15   7   7       18.25       68.72     31.06 o 
  17   7   7       20.92      -18.58     32.76 o 
  19   7   7       48.07       87.86     50.79 o 
  21   7   7        1.46      -12.63     43.47 o 
 -28   8   7       33.59      103.60     58.66 o 
 -26   8   7        2.18      -39.90     49.60 o 
 -24   8   7       41.17       83.01     44.11 o 
 -22   8   7       16.36       70.87     30.80 o 
 -20   8   7      164.64      116.96     38.72 o 
 -18   8   7       71.80      109.29     33.44 o 
 -16   8   7       84.19      155.67     42.33 o 
 -14   8   7      217.65      182.09     31.40 o 
 -12   8   7      399.11      332.00     37.34 o 
 -10   8   7       23.36       12.51     21.51 o 
  -8   8   7       69.34       34.90     28.42 o 
  -6   8   7      171.60      102.17     33.44 o 
  -4   8   7       70.70       95.06     31.53 o 
  -2   8   7      173.91      188.72     36.34 o 
   0   8   7      284.32      259.80     53.49 o 
   2   8   7      164.45      186.52     38.29 o 
   4   8   7      132.28      183.17     37.76 o 
   6   8   7      107.85       72.41     31.58 o 
   8   8   7        0.98       18.58     26.14 o 
  10   8   7      284.48      342.14     49.05 o 
  12   8   7       35.45       35.28     28.35 o 
  14   8   7       46.27       49.31     33.32 o 
  16   8   7        5.55      -22.88     36.15 o 
  18   8   7        2.90        7.60     43.75 o 
  20   8   7       10.91        4.12     43.38 o 
 -27   9   7       18.17      117.23     53.08 o 
 -25   9   7       17.27        0.09     50.24 o 
 -23   9   7       25.88       12.26     36.15 o 
 -21   9   7        4.80       41.09     32.20 o 
 -19   9   7      251.20      273.64     46.76 o 
 -17   9   7       13.28       -7.08     48.50 o 
 -15   9   7       17.52       97.85     31.33 o 
 -13   9   7       61.90       77.19     25.64 o 
 -11   9   7      388.97      372.90     41.12 o 
  -9   9   7       14.00        8.29     27.91 o 
  -7   9   7        9.24       56.59     29.66 o 
  -5   9   7       20.30       85.18     32.81 o 
  -3   9   7      129.75      183.34     45.76 o 
  -1   9   7      106.65      122.92     34.98 o 
   1   9   7       53.48       43.52     74.72 o 
   3   9   7       71.26       37.80     28.08 o 
   5   9   7       57.13      120.00     34.28 o 
   7   9   7       34.65       24.55     28.73 o 
   9   9   7       52.28       88.61     34.09 o 
  11   9   7       68.31       48.45     31.99 o 
  13   9   7        3.99       -7.93     30.23 o 
  15   9   7       52.46      -21.96     44.29 o 
  17   9   7        8.80      121.72     56.56 o 
 -24  10   7       31.57       73.58     55.09 o 
 -22  10   7       13.77       17.67     37.64 o 
 -20  10   7       27.85       16.24     56.05 o 
 -18  10   7       37.13      -27.07     66.44 o 
 -16  10   7        5.27       14.50     68.04 o 
 -14  10   7       29.07       34.94     24.80 o 
 -12  10   7       72.65       96.03     28.48 o 
 -10  10   7       74.78       65.49     32.82 o 
  -8  10   7      168.64      173.85     41.38 o 
  -6  10   7        8.39      -16.55     26.63 o 
  -4  10   7      170.41      187.40     38.31 o 
  -2  10   7      214.52      127.64     34.83 o 
   0  10   7       65.78       23.43     27.43 o 
   2  10   7       51.35       56.27     44.11 o 
   4  10   7        5.66      -23.78     28.53 o 
   6  10   7       81.92       47.04     30.12 o 
   8  10   7        0.22      -33.76     26.99 o 
  10  10   7       51.55       54.63     36.54 o 
  12  10   7        6.59        8.88     32.95 o 
  14  10   7       51.40       51.16     40.82 o 
 -21  11   7       12.83       51.34     37.95 o 
 -19  11   7        2.35      -18.54     36.69 o 
 -17  11   7       40.74      114.78     44.48 o 
 -15  11   7       92.26       84.40     98.47 o 
 -13  11   7      113.72       99.22     31.64 o 
 -11  11   7       22.54       37.70     65.39 o 
  -9  11   7      132.04      131.08    100.26 o 
  -7  11   7      139.06      144.14     44.54 o 
  -5  11   7       12.88       25.68     30.81 o 
  -3  11   7       15.39       11.62     49.19 o 
  -1  11   7       32.15       70.98     28.28 o 
   1  11   7      123.50      162.72     40.70 o 
   3  11   7       26.04       58.93     33.98 o 
   5  11   7      172.24      287.92     75.27 o 
   7  11   7       25.20       73.18     37.36 o 
   9  11   7       73.39      106.57     37.91 o 
  11  11   7        0.69      -25.58     28.76 o 
 -16  12   7       69.91       78.64     63.42 o 
 -14  12   7      146.53      132.28     42.64 o 
 -12  12   7       57.47       96.63     43.15 o 
 -10  12   7       97.56      174.71     48.47 o 
  -8  12   7       93.74       99.92     42.43 o 
  -6  12   7       68.98      115.89     38.61 o 
  -4  12   7       29.63      114.79     40.51 o 
  -2  12   7      110.42      145.83     45.62 o 
   0  12   7        0.08       37.37     35.01 o 
   2  12   7       36.06      137.26     57.06 o 
   4  12   7        0.74      142.04     39.27 o 
   6  12   7       45.10        5.21     29.51 o 
   8  12   7       49.48       81.73     53.45 o 
 -18   0   8     1044.40      926.98     86.58 o 
 -16   0   8      172.60      194.11     46.77 o 
 -14   0   8     1085.83     1139.67     95.54 o 
 -12   0   8     2159.77     1999.75    128.76 o 
 -10   0   8     1941.16     2094.19    133.25 o 
  -8   0   8     1671.37     1661.96    119.61 o 
  -6   0   8     1470.11     1386.03    112.66 o 
  -4   0   8      272.88      354.45     60.58 o 
  -2   0   8     1380.51     1242.35    108.72 o 
   0   0   8      783.32      761.06     88.59 o 
   2   0   8      734.38      845.07     89.23 o 
   4   0   8      741.81      718.66     53.47 o 
   6   0   8      926.91      934.68     63.10 o 
   8   0   8     1647.05     1502.19     80.76 o 
  10   0   8      226.51      234.12     41.69 o 
  12   0   8      468.12      552.34     53.73 o 
  14   0   8      386.33      449.22     50.70 o 
  16   0   8        4.29       -8.08     23.55 o 
  18   0   8       80.89      107.58     32.82 o 
  20   0   8       34.75       37.97     78.25 o 
  22   0   8       13.31        2.65     38.25 o 
  24   0   8       64.06       82.18     45.76 o 
 -17   1   8       91.62      113.19     29.92 o 
 -15   1   8       54.91       32.41     24.66 o 
 -13   1   8      947.54      995.98     64.98 o 
 -11   1   8      480.46      605.45     52.43 o 
  -9   1   8      240.91      271.99     79.21 o 
  -7   1   8      775.02      857.54     63.34 o 
  -5   1   8       56.59       60.43     28.63 o 
  -3   1   8      133.56      113.97     33.00 o 
  -1   1   8      702.41      628.36     56.94 o 
   1   1   8      179.22      222.17     27.30 o 
   3   1   8      141.14      180.12     25.37 o 
   5   1   8      252.20      221.41     30.27 o 
   7   1   8      188.19      194.14     29.30 o 
   9   1   8       48.64       59.48     17.08 o 
  11   1   8      214.44      244.67     26.69 o 
  13   1   8      176.73      179.42     24.88 o 
  15   1   8       20.18       57.79     19.04 o 
  17   1   8        8.40        4.16     20.91 o 
  19   1   8       58.36       73.50     22.43 o 
  21   1   8       21.41       48.43     35.19 o 
  23   1   8       15.21       30.63     54.09 o 
 -18   2   8      444.16      468.94     67.81 o 
 -16   2   8      124.65      129.93     32.16 o 
 -14   2   8      215.85      159.91     32.98 o 
 -12   2   8      385.17      362.53     43.21 o 
 -10   2   8      514.90      395.25     45.01 o 
  -8   2   8      287.47      372.12     44.88 o 
  -6   2   8      648.53      627.63     56.83 o 
  -4   2   8      181.56      183.68     35.50 o 
  -2   2   8      312.55      335.16     32.64 o 
   0   2   8     1085.59     1155.22     58.36 o 
   2   2   8       27.00        4.16     16.47 o 
   4   2   8       49.74       18.93     18.49 o 
   6   2   8       13.42        0.98     17.12 o 
   8   2   8      169.46      157.88     27.57 o 
  10   2   8      257.74      245.25     31.56 o 
  12   2   8      157.66      154.99     28.99 o 
  14   2   8       15.41       -2.20     23.88 o 
  16   2   8       36.87       64.40     19.99 o 
  18   2   8        9.66       31.16     19.52 o 
  20   2   8       19.98       81.61     26.33 o 
  22   2   8       55.02       64.26     41.18 o 
 -19   3   8      167.71      184.96     51.34 o 
 -17   3   8      517.99      479.73     71.93 o 
 -15   3   8      599.30      488.43     49.64 o 
 -13   3   8      436.94      429.55     67.59 o 
 -11   3   8      377.18      344.90     43.41 o 
  -9   3   8      354.16      354.68     40.45 o 
  -7   3   8     1262.30     1245.97     58.91 o 
  -5   3   8      275.28      290.38     31.48 o 
  -3   3   8      173.21      197.25     27.51 o 
  -1   3   8      528.51      573.37     42.89 o 
   1   3   8      114.08       73.92     22.42 o 
   3   3   8      482.40      488.50     40.00 o 
   5   3   8      149.46      188.59     28.04 o 
   7   3   8       88.93       84.88     22.59 o 
   9   3   8      208.11      218.48     30.56 o 
  11   3   8       94.31       81.84     23.89 o 
  13   3   8       60.71       54.34     28.91 o 
  15   3   8        4.24        2.22     22.88 o 
  17   3   8       43.05       73.89     26.74 o 
  19   3   8       61.34       84.42     26.06 o 
  21   3   8       15.47       14.95     30.75 o 
  23   3   8       20.26       64.26     50.24 o 
 -20   4   8     1158.37     1250.32     96.51 o 
 -18   4   8      823.09      812.92     86.76 o 
 -16   4   8      647.08      616.59     63.83 o 
 -14   4   8      366.83      368.52     30.70 o 
 -12   4   8      562.59      543.64     43.92 o 
 -10   4   8      512.16      536.90     41.26 o 
  -8   4   8      288.35      252.68     30.53 o 
  -6   4   8       43.57       42.19     31.30 o 
  -4   4   8     2003.10     2185.54     88.85 o 
  -2   4   8       45.50       64.38     22.21 o 
   0   4   8      110.79       88.33     23.92 o 
   2   4   8      361.01      316.70     34.57 o 
   4   4   8      463.53      526.30     42.48 o 
   6   4   8      262.45      279.94     33.94 o 
   8   4   8      593.45      580.13     46.53 o 
  10   4   8      149.24      200.37     30.95 o 
  12   4   8        5.66      -20.68     39.56 o 
  14   4   8        0.90        4.27     37.45 o 
  16   4   8       37.18       -8.07     42.42 o 
  18   4   8        7.23       56.37     38.62 o 
  20   4   8       76.77       53.54     50.15 o 
  22   4   8        4.63      -58.02     39.08 o 
 -29   5   8       16.52       53.08     49.60 o 
 -27   5   8      107.01      127.03     54.82 o 
 -25   5   8      142.37      203.72     61.23 o 
 -23   5   8       36.23       93.07     47.59 o 
 -21   5   8        6.74       31.09     46.77 o 
 -19   5   8      808.62      790.58     75.32 o 
 -17   5   8      370.71      470.28     50.87 o 
 -15   5   8      532.07      549.28     43.12 o 
 -13   5   8      273.77      274.79     27.57 o 
 -11   5   8       52.99       53.31     22.23 o 
  -9   5   8       94.78      100.43     24.81 o 
  -7   5   8       43.58       55.51     35.95 o 
  -5   5   8       62.21       71.69     24.15 o 
  -3   5   8      474.54      536.76     44.73 o 
  -1   5   8      936.64      876.81     54.88 o 
   1   5   8      216.51      269.04     33.29 o 
   3   5   8       18.53       33.93     23.26 o 
   5   5   8      162.69      179.20     28.36 o 
   7   5   8      779.65      896.32     58.82 o 
   9   5   8       38.85       25.99     29.53 o 
  11   5   8       88.06       67.73     27.18 o 
  13   5   8        0.43       17.84     39.67 o 
  15   5   8       38.64       11.36     50.56 o 
  17   5   8       41.88      110.08     38.52 o 
  19   5   8       30.15      108.63     54.36 o 
  21   5   8       61.47      -18.85     45.67 o 
 -30   6   8       87.56       51.25     53.35 o 
 -28   6   8        6.01      112.66     57.29 o 
 -26   6   8      119.78      184.04     53.72 o 
 -24   6   8      166.58      273.73     63.33 o 
 -22   6   8       49.37       36.61     42.56 o 
 -20   6   8      112.08      168.59     38.39 o 
 -18   6   8        1.42        3.58     28.52 o 
 -16   6   8      209.08      187.67     76.55 o 
 -14   6   8      166.14      158.04     28.82 o 
 -12   6   8       33.86       25.45     25.81 o 
 -10   6   8        8.92        1.57     25.25 o 
  -8   6   8      109.05      143.42     33.03 o 
  -6   6   8      168.90      194.10     38.88 o 
  -4   6   8       51.02       28.79     28.06 o 
  -2   6   8      146.28       82.93     38.12 o 
   0   6   8       45.63       70.30     25.88 o 
   2   6   8       68.80        3.85     25.26 o 
   4   6   8      353.13      380.31     47.36 o 
   6   6   8      311.93      285.62     43.80 o 
   8   6   8      124.38      151.60     40.08 o 
  10   6   8       38.56        2.22     27.32 o 
  12   6   8      202.30      243.12     69.92 o 
  14   6   8        4.44       44.26     27.96 o 
  16   6   8       24.52      119.95     49.33 o 
  18   6   8       94.21       99.75     46.95 o 
 -29   7   8       54.47       52.81     50.79 o 
 -27   7   8        4.62        9.15     42.19 o 
 -25   7   8       19.37      -51.89     34.59 o 
 -23   7   8      353.93      378.24     73.31 o 
 -21   7   8      410.53      457.51     54.63 o 
 -19   7   8      659.46      624.84     61.58 o 
 -17   7   8       30.39        4.26     28.13 o 
 -15   7   8      505.95      547.28     46.54 o 
 -13   7   8       42.37       38.74     30.17 o 
 -11   7   8       20.49        4.10     25.85 o 
  -9   7   8      191.90      291.85     49.24 o 
  -7   7   8      400.39      452.91     54.21 o 
  -5   7   8      291.86      286.62     44.80 o 
  -3   7   8       59.68       87.61     29.67 o 
  -1   7   8      169.60      191.45     50.01 o 
   1   7   8       75.43      147.44     34.04 o 
   3   7   8      107.08      134.21     33.31 o 
   5   7   8      632.49      712.61     66.36 o 
   7   7   8       19.12       21.82     28.15 o 
   9   7   8      143.88      179.06     55.92 o 
  11   7   8       90.72      102.87     33.74 o 
  13   7   8      108.77      125.28     38.60 o 
  15   7   8       12.22      -11.40     30.51 o 
  17   7   8       26.79      169.31     63.51 o 
 -26   8   8       40.53       97.65     53.08 o 
 -24   8   8       94.20      141.30     58.30 o 
 -22   8   8      155.95      171.62     81.73 o 
 -20   8   8       71.33       43.59     34.66 o 
 -18   8   8      115.12      118.54     36.49 o 
 -16   8   8       24.82       66.47     31.47 o 
 -14   8   8       94.86      137.30     62.04 o 
 -12   8   8      131.96      149.55     56.74 o 
 -10   8   8      241.96      251.44     44.23 o 
  -8   8   8      318.61      336.17     50.12 o 
  -6   8   8      180.41      290.66     45.56 o 
  -4   8   8       22.18       28.44     27.96 o 
  -2   8   8       33.31       36.25     29.10 o 
   0   8   8       34.65        3.41     28.49 o 
   2   8   8      239.33      304.31     45.90 o 
   4   8   8      275.38      338.85     49.16 o 
   6   8   8      170.72      236.54     44.51 o 
   8   8   8        1.19      -10.57     26.58 o 
  10   8   8       27.43       15.86     43.88 o 
  12   8   8       51.41      136.88     39.57 o 
  14   8   8       90.70       84.82     39.10 o 
  16   8   8      120.78      174.98     59.49 o 
 -25   9   8        3.03      -53.54     48.23 o 
 -23   9   8        9.93       29.89     34.65 o 
 -21   9   8       29.74       78.65     39.64 o 
 -19   9   8       62.21       83.50     57.29 o 
 -17   9   8      171.09      191.91     54.09 o 
 -15   9   8       45.30       74.80     36.84 o 
 -13   9   8       74.11      109.98     73.12 o 
 -11   9   8        0.54       53.07     39.81 o 
  -9   9   8        1.08       -0.39     30.23 o 
  -7   9   8       86.70      105.59     38.01 o 
  -5   9   8        6.99       20.49     30.72 o 
  -3   9   8       22.02        1.85     70.79 o 
  -1   9   8       41.76       34.14     44.16 o 
   1   9   8       31.05       72.55     33.99 o 
   3   9   8      141.63      102.15     64.25 o 
   5   9   8      109.87      234.18    104.74 o 
   7   9   8       90.11      129.84     58.21 o 
   9   9   8      119.81       99.98     39.24 o 
  11   9   8       30.22       51.55     68.50 o 
  13   9   8        1.97      -41.22     29.53 o 
 -22  10   8       32.97       57.53     46.54 o 
 -20  10   8        5.08       63.94     47.04 o 
 -18  10   8      149.79      156.25     57.93 o 
 -16  10   8      267.86      282.33     74.31 o 
 -14  10   8       65.95       61.75     38.72 o 
 -12  10   8       23.36       33.29     33.66 o 
 -10  10   8        7.53       -0.41     34.18 o 
  -8  10   8       20.23       -8.40     30.67 o 
  -6  10   8       62.79       37.81     40.13 o 
  -4  10   8       31.66       24.33     30.36 o 
  -2  10   8      291.86      329.67     51.29 o 
   0  10   8        2.37      -34.10     25.27 o 
   2  10   8       59.94       83.49     37.13 o 
   4  10   8       19.05       83.76     35.05 o 
   6  10   8        1.64       -6.81     65.39 o 
   8  10   8       81.89      115.83     72.76 o 
  10  10   8       42.84       58.34     40.31 o 
 -17  11   8      184.54      177.91     67.81 o 
 -15  11   8      170.21      117.69     67.08 o 
 -13  11   8       32.45       89.02     40.90 o 
 -11  11   8       22.46       54.05     37.44 o 
  -9  11   8       32.86      -12.23     33.55 o 
  -7  11   8       85.52       79.12     39.08 o 
  -5  11   8      106.31      133.31     38.46 o 
  -3  11   8      299.44      267.62     49.56 o 
  -1  11   8       40.19       30.58     42.01 o 
   1  11   8        7.92      -10.26     31.64 o 
   3  11   8       20.68       10.86     53.77 o 
   5  11   8       10.36        6.22     34.65 o 
   7  11   8        2.20       27.91     49.33 o 
 -17   1   9       83.02       72.52     32.05 o 
 -15   1   9       13.09       10.42     27.24 o 
 -13   1   9      470.02      478.83     50.83 o 
 -11   1   9       23.55       30.59     28.19 o 
  -9   1   9      873.24      834.96     65.66 o 
  -7   1   9      361.28      365.42     46.39 o 
  -5   1   9       22.66       54.32     30.79 o 
  -3   1   9      587.77      609.28     59.33 o 
  -1   1   9       61.66      101.55     33.26 o 
   1   1   9      906.79      873.33     91.84 o 
   3   1   9      290.20      313.90     45.96 o 
   5   1   9      788.72      751.75     71.29 o 
   7   1   9      307.97      252.86     43.29 o 
   9   1   9       55.26       65.34     23.22 o 
  11   1   9        1.38      -14.97     19.59 o 
  13   1   9       15.29       57.64     22.98 o 
  15   1   9       21.92       28.08     24.78 o 
  17   1   9        6.56       10.17     26.94 o 
  19   1   9        0.28       35.96     24.76 o 
 -18   2   9      455.07      512.68     77.15 o 
 -16   2   9       59.88       95.82     30.97 o 
 -14   2   9      148.12      211.56     39.05 o 
 -12   2   9       44.36       68.78     29.24 o 
 -10   2   9       25.14      -23.58     31.62 o 
  -8   2   9      400.80      499.30     60.63 o 
  -6   2   9       99.47       34.96     30.84 o 
  -4   2   9      130.97      136.06     37.40 o 
  -2   2   9      504.66      525.01     55.13 o 
   0   2   9      103.35      107.41     35.51 o 
   2   2   9      420.42      354.22     47.76 o 
   4   2   9      295.26      282.24     33.88 o 
   6   2   9      150.76      152.19     29.14 o 
   8   2   9        5.95       21.43     21.19 o 
  10   2   9       18.16       31.27     22.69 o 
  12   2   9      192.91      224.65     32.95 o 
  14   2   9       32.15       35.61     23.65 o 
  16   2   9       26.55       13.51     24.97 o 
  18   2   9       38.51       14.21     44.71 o 
  20   2   9       12.02      -34.86     29.85 o 
 -19   3   9      220.95      235.93     57.02 o 
 -17   3   9      208.89      275.83     61.87 o 
 -15   3   9      164.26      153.63     36.77 o 
 -13   3   9      280.97      301.41     43.42 o 
 -11   3   9       41.41       26.27     28.67 o 
  -9   3   9      156.62      201.04     37.63 o 
  -7   3   9        0.95       41.30     30.16 o 
  -5   3   9       34.54       45.06     31.90 o 
  -3   3   9      121.79      115.28     49.42 o 
  -1   3   9      419.90      340.73     36.93 o 
   1   3   9       27.56       36.59     21.21 o 
   3   3   9      205.54      214.69     31.88 o 
   5   3   9      299.70      274.88     34.74 o 
   7   3   9      437.22      396.54     41.23 o 
   9   3   9        3.86       38.43     24.50 o 
  11   3   9       67.39       81.99     27.72 o 
  13   3   9        4.59        5.08     45.20 o 
  15   3   9       70.27      120.10     29.78 o 
  17   3   9       51.20        6.37     30.88 o 
  19   3   9        0.62        7.17     42.78 o 
 -20   4   9       40.87      113.57     53.35 o 
 -18   4   9      351.41      446.51     75.87 o 
 -16   4   9       56.57       66.53     45.94 o 
 -14   4   9      182.10      212.75     41.44 o 
 -12   4   9       58.64       85.32     33.34 o 
 -10   4   9      111.70      120.09     33.90 o 
  -8   4   9       64.45      137.29     50.43 o 
  -6   4   9       20.37        1.25     19.90 o 
  -4   4   9      145.86      111.42     28.51 o 
  -2   4   9       19.30        6.56     22.00 o 
   0   4   9      269.03      332.35     37.60 o 
   2   4   9      178.52      214.39     32.97 o 
   4   4   9      216.46      224.33     38.73 o 
   6   4   9       97.99       49.09     23.50 o 
   8   4   9       27.10       17.02     22.03 o 
  10   4   9        7.17       23.73     34.16 o 
  12   4   9       56.32       91.60     28.95 o 
  14   4   9       24.16       -2.26     24.87 o 
  16   4   9        5.27       48.20     33.37 o 
  18   4   9       36.20       22.97     41.27 o 
 -19   5   9        6.23       45.12     48.41 o 
 -17   5   9       30.39       59.03     45.85 o 
 -15   5   9       20.64      115.95     52.81 o 
 -13   5   9      456.98      507.50     69.46 o 
 -11   5   9      256.68      356.99     46.90 o 
  -9   5   9      368.01      388.64     40.34 o 
  -7   5   9       54.09       60.31     26.12 o 
  -5   5   9       41.09       25.19     31.68 o 
  -3   5   9       41.40       45.97     24.96 o 
  -1   5   9       91.88       41.21     23.68 o 
   1   5   9      238.11      286.14     50.27 o 
   3   5   9      318.95      314.64     37.44 o 
   5   5   9       43.53       53.62     22.87 o 
   7   5   9       58.11      118.49     30.97 o 
   9   5   9       31.35       10.35     23.01 o 
  11   5   9       64.89      110.60     35.56 o 
  13   5   9       36.76       69.91     51.66 o 
  15   5   9       34.96       68.23     38.94 o 
  17   5   9       16.17       53.81     43.56 o 
 -26   6   9       32.90       84.38     57.02 o 
 -24   6   9       72.49      175.90     60.68 o 
 -22   6   9       38.54       26.72     42.74 o 
 -20   6   9       17.16       65.50     64.70 o 
 -18   6   9      376.22      337.49     96.37 o 
 -16   6   9       18.09       55.18     48.69 o 
 -14   6   9      250.60      254.34     44.81 o 
 -12   6   9      139.97      190.57     38.60 o 
 -10   6   9      216.37      237.54     43.18 o 
  -8   6   9      231.44      259.46     42.86 o 
  -6   6   9       53.25       76.95     47.77 o 
  -4   6   9       61.77      104.08     38.80 o 
  -2   6   9       29.11       56.34     27.79 o 
   0   6   9       89.39      153.81     35.25 o 
   2   6   9       43.56       32.10     28.04 o 
   4   6   9       17.75       17.81     24.88 o 
   6   6   9       78.27       85.65     39.40 o 
   8   6   9       16.02       25.81     29.09 o 
  10   6   9      123.77       68.61     34.10 o 
  12   6   9       25.48       19.78     32.26 o 
  14   6   9       61.68       76.28     35.98 o 
  16   6   9       45.88       90.42     45.58 o 
 -25   7   9        8.07       21.23     41.18 o 
 -23   7   9       15.85       15.10     46.49 o 
 -21   7   9        6.09        6.27     33.64 o 
 -19   7   9       18.74       78.32     55.18 o 
 -17   7   9       17.41        1.37     48.60 o 
 -15   7   9      111.05      105.74     39.03 o 
 -13   7   9       16.28       37.54     28.58 o 
 -11   7   9       66.44       76.57     56.56 o 
  -9   7   9       29.82       -3.36     27.24 o 
  -7   7   9       29.15      -17.57     26.97 o 
  -5   7   9       77.98       86.25     32.74 o 
  -3   7   9       27.10       23.71     34.23 o 
  -1   7   9       15.27       -3.42     24.11 o 
   1   7   9       14.60      -21.27     25.64 o 
   3   7   9        4.56       22.49     59.99 o 
   5   7   9       80.32       53.87     65.94 o 
   7   7   9       11.41       37.76     31.55 o 
   9   7   9       17.38       35.52     32.47 o 
  11   7   9        2.36       54.69     34.59 o 
  13   7   9       42.23        7.61     30.45 o 
 -22   8   9       19.67       35.55     37.96 o 
 -20   8   9       16.44       28.64     35.68 o 
 -18   8   9       19.11       84.20     62.05 o 
 -16   8   9        8.76       -8.24     52.26 o 
 -14   8   9       27.99        8.56     32.15 o 
 -12   8   9       55.37       23.54     32.23 o 
 -10   8   9       41.86      -23.14     29.85 o 
  -8   8   9        1.60       43.88     33.41 o 
  -6   8   9       25.87       48.77     31.92 o 
  -4   8   9       72.89       85.17     38.51 o 
  -2   8   9       63.87       44.32     31.21 o 
   0   8   9       22.60       39.00     27.81 o 
   2   8   9       64.13       67.59     33.01 o 
   4   8   9       10.84       22.42     28.35 o 
   6   8   9       20.94       37.12     90.69 o 
   8   8   9       24.71       39.64     30.84 o 
  10   8   9       81.58      132.28     39.90 o 
 -19   9   9      138.83      166.38     71.11 o 
 -17   9   9       14.68       97.01     61.77 o 
 -15   9   9      100.41      181.86     46.88 o 
 -13   9   9       16.86        7.97     54.54 o 
 -11   9   9       44.78       63.13     38.55 o 
  -9   9   9        4.98       47.93     35.32 o 
  -7   9   9       45.68       30.95     30.63 o 
  -5   9   9       47.57       -5.89     74.31 o 
  -3   9   9       42.77       24.88     28.80 o 
  -1   9   9       96.74      128.94     58.66 o 
   1   9   9       75.24       76.15     62.78 o 
   3   9   9       10.24       -0.32     50.33 o 
   5   9   9       33.18       49.62     37.81 o 
   7   9   9       47.56      114.18     80.90 o 
 -14  10   9       28.08       56.94     40.44 o 
 -12  10   9        6.65      -16.16     33.02 o 
 -10  10   9       17.26       88.15     39.35 o 
  -8  10   9       13.12      -31.39     34.67 o 
  -6  10   9        7.75       -1.90     31.75 o 
  -4  10   9       50.54       45.76     36.82 o 
  -2  10   9       37.50       51.62     35.59 o 
   0  10   9       25.55       21.50     35.07 o 
   2  10   9      131.14      175.96     45.16 o 
 -16   0  10      381.54      540.68     82.55 o 
 -14   0  10       45.72      117.78     51.16 o 
 -12   0  10       64.39      166.84     55.37 o 
 -10   0  10       65.07       82.27     50.43 o 
  -8   0  10      464.27      572.90     85.02 o 
  -6   0  10       87.61      230.62     60.04 o 
  -4   0  10      188.47      112.47     52.53 o 
  -2   0  10        8.53      -52.85     35.23 o 
   0   0  10       50.23       83.01     53.54 o 
   2   0  10       12.80      -45.58     30.38 o 
   4   0  10       56.18       -0.09     43.93 o 
   6   0  10      109.64      235.84     63.06 o 
   8   0  10       75.98       65.80     52.35 o 
  10   0  10       51.63       67.91     52.16 o 
  12   0  10       17.12      -11.99     43.01 o 
  14   0  10       20.57      -38.44     46.77 o 
 -17   1  10        7.92      -21.96     40.27 o 
 -15   1  10      130.14      140.57     39.36 o 
 -13   1  10      202.02      214.46     42.89 o 
 -11   1  10       23.97      -22.83     38.76 o 
  -9   1  10       32.42       20.35     32.30 o 
  -7   1  10      150.65      191.08     50.47 o 
  -5   1  10      241.83      252.86     78.34 o 
  -3   1  10      204.06      235.16     42.97 o 
  -1   1  10      252.99      301.90     49.27 o 
   1   1  10       85.47       45.67     32.15 o 
   3   1  10       22.64       87.36     31.88 o 
   5   1  10       66.56       38.60     33.20 o 
   7   1  10      209.01      160.10     40.56 o 
   9   1  10       21.67        6.35     42.78 o 
  11   1  10       33.33      137.88     44.89 o 
  13   1  10       15.04      118.53     39.82 o 
  15   1  10        8.44       10.60     36.05 o 
 -18   2  10       11.68      -24.89     40.45 o 
 -16   2  10       12.50       39.73     78.89 o 
 -14   2  10      466.13      454.86     98.47 o 
 -12   2  10       26.52       26.11     43.88 o 
 -10   2  10       97.46       92.48     33.99 o 
  -8   2  10      265.26      257.52     83.24 o 
  -6   2  10       71.54       97.63     65.89 o 
  -4   2  10       52.95        8.72     30.66 o 
  -2   2  10      331.18      327.82     59.72 o 
   0   2  10      167.08      198.24     44.39 o 
   2   2  10      107.86      108.28     39.22 o 
   4   2  10       42.22       20.52     28.60 o 
   6   2  10       13.19       36.53     31.05 o 
   8   2  10       24.57       35.25     35.46 o 
  10   2  10       60.14       77.14     38.17 o 
  12   2  10       73.64       98.87     45.44 o 
  14   2  10       71.55       73.82     38.95 o 
 -19   3  10       71.65      170.68     60.31 o 
 -17   3  10      278.63      284.25     67.91 o 
 -15   3  10       11.65      -23.65     42.78 o 
 -13   3  10       61.22       75.99     34.98 o 
 -11   3  10      286.02      234.77     43.21 o 
  -9   3  10       10.08       65.28     34.09 o 
  -7   3  10       76.27       90.87     36.17 o 
  -5   3  10       83.12       69.54     35.17 o 
  -3   3  10      157.20      199.71     44.09 o 
  -1   3  10       75.76       42.66     67.45 o 
   1   3  10       86.73       59.43     31.43 o 
   3   3  10      166.44      241.58     46.22 o 
   5   3  10       64.73       85.54     37.55 o 
   7   3  10       27.62       21.38     35.25 o 
   9   3  10      153.82      176.94     41.02 o 
  11   3  10        8.63      -28.68     33.03 o 
  13   3  10        5.74      -28.79     26.46 o 
 -18   4  10        0.89      -21.87     44.48 o 
 -16   4  10      380.98      371.56     77.15 o 
 -14   4  10        2.02       40.65     58.85 o 
 -12   4  10       56.53       21.24     34.78 o 
 -10   4  10      129.68       95.93     43.97 o 
  -8   4  10        5.37        1.07     28.79 o 
  -6   4  10       14.13       49.60     36.23 o 
  -4   4  10      150.03      188.62     40.11 o 
  -2   4  10       44.40       90.07     37.76 o 
   0   4  10      163.59      272.78     49.26 o 
   2   4  10       63.35      109.49     37.97 o 
   4   4  10        5.10       20.11     22.40 o 
   6   4  10       30.34       30.96     25.02 o 
   8   4  10        1.27      -23.19     21.89 o 
  10   4  10       90.05      147.13     31.43 o 
  12   4  10       60.00       59.00     30.71 o 
 -19   5  10       41.25       48.23     50.06 o 
 -17   5  10       60.63       36.70     56.37 o 
 -15   5  10      499.47      577.38     93.16 o 
 -13   5  10       56.16       76.32     39.03 o 
 -11   5  10       64.94      149.70     55.92 o 
  -9   5  10      484.92      391.80     56.90 o 
  -7   5  10       11.90       11.78     37.31 o 
  -5   5  10       47.73       20.20     44.52 o 
  -3   5  10       18.32       -9.98     83.33 o 
  -1   5  10      148.29       55.88     29.89 o 
   1   5  10       39.06        3.25     22.64 o 
   3   5  10       24.01       65.53     26.19 o 
   5   5  10       36.95       47.03     25.95 o 
   7   5  10       23.19       37.57     26.38 o 
   9   5  10        4.12       -8.97     23.51 o 
  11   5  10       69.40       57.75     64.98 o 
 -20   6  10      179.43      222.02     68.91 o 
 -18   6  10       99.15      164.82     63.15 o 
 -16   6  10       36.89       54.73     55.83 o 
 -14   6  10       28.78       22.42     48.23 o 
 -12   6  10       77.08        0.55     50.79 o 
 -10   6  10        0.07      -37.52     49.88 o 
  -8   6  10      143.17      108.82    126.48 o 
  -6   6  10       43.96       76.20     38.60 o 
  -4   6  10        7.25       11.31     26.35 o 
  -2   6  10       75.53       62.15     33.16 o 
   0   6  10        3.49       -3.70     63.56 o 
   2   6  10       24.67       36.01     29.33 o 
   4   6  10       18.42        8.38     28.65 o 
   6   6  10       28.40       70.04     35.60 o 
   8   6  10       41.30       31.34     32.52 o 
  10   6  10        3.95        9.94     31.18 o 
 -19   7  10      235.50      358.75     79.53 o 
 -17   7  10       74.19       96.83     58.02 o 
 -15   7  10      127.07      149.45     62.41 o 
 -13   7  10      130.90      177.91     70.01 o 
 -11   7  10       82.65      162.35     69.55 o 
  -9   7  10       66.24       81.91     54.09 o 
  -7   7  10      114.24      250.11     47.66 o 
  -5   7  10        5.97        9.75     42.46 o 
  -3   7  10       13.06      -46.55     31.03 o 
  -1   7  10       15.32      -21.54     60.81 o 
   1   7  10       12.97      -23.95     66.49 o 
   3   7  10       88.01      170.12     38.68 o 
   5   7  10       76.37       35.44     32.31 o 
   7   7  10      167.78      172.63     45.55 o 
 -16   8  10       19.12      104.06     64.61 o 
 -14   8  10       59.54      121.90     63.15 o 
 -12   8  10        3.86      -43.00     70.61 o 
 -10   8  10       12.57       30.18     57.84 o 
  -8   8  10       31.94       96.86     37.46 o 
  -6   8  10        3.27       42.75     36.39 o 
  -4   8  10       77.24      151.16     40.29 o 
  -2   8  10       13.66       13.81     31.27 o 
   0   8  10       37.58       77.29     36.47 o 
   2   8  10       35.87        9.81     31.02 o 
   4   8  10       16.27      -57.79     38.53 o 
  -9   9  10       23.49        8.97     47.96 o 
  -7   9  10       13.07       37.89     48.23 o 
  -5   9  10       34.89      -27.18     46.58 o 
 -17   1  11       31.26      -68.27     52.35 o 
 -15   1  11       46.30       65.77     66.21 o 
 -13   1  11       10.57      -20.40     32.46 o 
 -11   1  11        9.51        8.93     34.26 o 
  -9   1  11       55.55       73.56     36.29 o 
  -7   1  11       13.95      -34.19     35.13 o 
  -5   1  11       85.68       72.89     62.05 o 
  -3   1  11      112.70       76.37     39.19 o 
  -1   1  11       86.83      150.69     46.89 o 
   1   1  11       10.58      -49.82     33.21 o 
   3   1  11       14.84        6.29     46.54 o 
   5   1  11      237.66      155.66     43.65 o 
   7   1  11       13.06       16.90     31.87 o 
 -18   2  11       21.77        2.75     46.40 o 
 -16   2  11      105.01      120.99     65.25 o 
 -14   2  11       72.35      100.11     64.98 o 
 -12   2  11      140.64      231.94     71.80 o 
 -10   2  11       86.65      144.23     41.47 o 
  -8   2  11       42.63      105.01     39.03 o 
  -6   2  11        8.19       15.98     35.37 o 
  -4   2  11       65.02      135.24     41.66 o 
  -2   2  11       45.89       20.47     36.88 o 
   0   2  11      171.78      238.99     54.96 o 
   2   2  11       30.51       85.69     37.60 o 
   4   2  11       47.54       29.34     35.49 o 
   6   2  11       39.05       75.29     38.95 o 
 -17   3  11       11.99       -9.52     53.26 o 
 -15   3  11        7.19       30.29     56.01 o 
 -13   3  11       21.28      -48.71     32.47 o 
 -11   3  11       54.71      -20.96     53.81 o 
  -9   3  11       20.36       24.48     41.23 o 
  -7   3  11       67.60       71.83     75.96 o 
  -5   3  11       71.29      129.92     42.56 o 
  -3   3  11       33.29      -19.90    127.35 o 
  -1   3  11       34.12       10.23     36.69 o 
   1   3  11       20.13       12.46     39.99 o 
   3   3  11       77.78       99.48     47.04 o 
   5   3  11      112.84      128.15    110.14 o 
 -18   4  11       17.90       32.58     51.71 o 
 -16   4  11       28.71       23.89     50.06 o 
 -14   4  11      153.67       75.19     73.63 o 
 -12   4  11       11.30      125.87     43.03 o 
 -10   4  11      129.73      118.61     45.26 o 
  -8   4  11        0.63        4.52     38.86 o 
  -6   4  11        8.20       23.84     37.08 o 
  -4   4  11        4.87      -29.19     47.68 o 
  -2   4  11       13.75      -21.42     37.57 o 
   0   4  11        6.36       73.90     36.78 o 
   2   4  11       37.95       12.99     58.53 o 
   4   4  11       10.24       18.87     33.05 o 
 -17   5  11       24.77       22.97     52.16 o 
 -15   5  11       51.03      134.26     61.32 o 
 -13   5  11      114.48      171.92     48.18 o 
 -11   5  11       11.00      -24.07     37.95 o 
  -9   5  11        7.78      -37.76     37.75 o 
  -7   5  11       10.53       32.77     59.49 o 
  -5   5  11       21.61       95.21     42.24 o 
  -3   5  11        5.39       72.24     41.50 o 
  -1   5  11       11.89      123.27     90.69 o 
   1   5  11        4.58      -76.53     51.02 o 
 -14   6  11       97.61      158.33     64.89 o 
 -12   6  11      109.78       94.35     59.39 o 
 -10   6  11       31.75       86.94     60.86 o 
  -8   6  11       15.46       29.65     59.21 o 
  -6   6  11        6.59      -62.14     51.34 o 
 -12   0  12       31.92      -22.33     58.66 o 
 -10   0  12      122.24       70.38     59.85 o 
  -8   0  12      219.56       76.14     62.78 o 
  -6   0  12       47.24      -14.28     58.48 o 
 -11   1  12       38.78       19.62     73.53 o 
  -9   1  12       11.99        9.71     38.50 o 
  -7   1  12        1.98       -2.45     37.62 o 
 -10   2  12       42.57       94.29    101.49 o 
  -8   2  12      130.56      250.85     69.28 o 
                                                 
